# Supplementary material for: Why do people buy dogs with potential welfare problems related to extreme conformation and inherited disease? A representative study of Danish owners of four small dog breeds
Source: PLoS One. 2017 Feb 24;12(2):e0172091. doi: 10.1371/journal.pone.0172091 (PMC5325474; doi:10.1371/journal.pone.0172091)
Supplement: S1 Dataset — (XLSX) [file pone.0172091.s010.xlsx]

## Sheet: Sheet1
Q1	Q2	Q3	Q4	Q5	Q6	Q7	Q8	Q9	Q10	Q11	Q12	Q13	Q14	Q15	Q16	Q17	Q18	Q19	Q20	Q21	Q22	Q23	Q24	Q25	Q26	Q27	Q28	Q29	Q30	Q31	Q32	Q33	Q34	Q35	Q36	Q37	Q38	Q39	Q40	Q41	Q42	Q43	Q44	Q45	Q46	Q47	Q48	Q49	Q50
1	1956	4	2	4	2	3	1	2	0	3	0	0	0	0	0	1	0	1	0	0	0	4	4	2	1	5	5	5	3	1	2.75	5	2	5	1	1	1	1	1	1	1	1	1	1	1	0	0	0	2
1	1949	5	5	5	2	1	1	7	0	2	0	0	0	0	0	1	0	0	1	0	0	4	5	5	1	5	5	5	5	4	3.75	5	4.5	5	1	1	1	1	1	1	1	1	1	1	1	0	0	0	2
1	1962	4	4	5	1	1	1	5	0	4	0	0	0	0	0	1	0	1	0	0	0	1	1	1	1	5	3	3	3	2	1	3.66667	2.5	3	3	1	1	1	1	1	1	1	1	1	1	1	0	1	2
1	1966	3	4	4	3	1	1	7	0	3	0	0	1	0	1	0	0	1	0	0	0	3	3	4	2	5	5	5	1	1	3	5	1	5	2	1	2	1	2	1	1	1	1	1	1	0	0	0	1
1	1964	4	2	5	2	1	1	6	0	3	0	0	0	0	0	1	0	1	0	0	0	3	2	2	2	5	5	5	5	3	2.25	5	4	4	3	2	1	1	1	2	2	1	1	1	1	1	0	1	1
1	1962	4	3	1	1	1	1	7	0	4	0	0	0	0	0	1	0	0	1	0	0	5	5	5	4	5	5	4	3	1	4.75	4.66667	2	5	2	2	2	1	1	1	2	2	1	1	1	0	0	0	2
1	1964	4	4	1	3	2	1	7	0	1	0	0	1	0	1	0	0	1	0	0	0	5	5	5	3	5	5	5	2	1	4.5	5	1.5	5	2	1	1	1	3	1	1	2	1	1	2	1	0	1	1
1	1945	7	5	3	1	1	1	7	0	2	1	0	1	0	2	1	0	0	0	0	1	4	4	3	2	5	5	5	1	1	3.25	5	1	5	2	2	1	1	1	1	2	1	1	1	1	0	0	0	1
1	1970	3	3	4	3	1	1	7	0	3	0	0	1	0	1	0	0	0	1	0	0	2	3	1	2	4	5	3	1	1	2	4	1	5	1	2	1	1	1	1	2	1	1	1	1	0	0	0	1
1	1969	3	4	4	3	3	1	7	1	3	0	0	99999999	99999999	0	99999999	99999999	0	1	0	0	4	4	1	2	3	3	4	1	1	2.75	3.33333	1	4	3	2	1	1	2	1	2	1	1	1	1	1	0	1	1
1	1948	5	4	1	2	1	1	7	0	2	0	0	0	0	0	1	0	1	0	0	0	3	4	4	1	4	4	3	4	4	3	3.66667	4	4	2	1	1	1	1	2	3	1	1	1	1	0	1	1	2
1	1944	7	4	4	1	3	1	6	0	2	0	0	0	0	0	1	0	0	0	0	1	5	5	5	1	5	5	5	1	1	4	5	1	5	1	1	2	1	1	1	1	2	1	1	1	0	0	0	2
1	1964	4	4	4	2	1	1	7	0	1	0	0	0	0	0	1	0	0	0	0	1	1	1	3	3	5	5	5	2	1	2	5	1.5	5	2	1	1	1	1	1	1	1	1	1	1	0	0	0	1
1	1961	4	4	5	3	1	1	6	0	2	0	0	1	0	1	0	1	1	0	0	0	2	2	2	1	5	4	3	2	2	1.75	4	2	4	2	2	2	1	2	1	1	1	1	1	1	0	0	0	1
1	1952	5	2	2	2	1	1	7	0	2	0	0	1	0	1	0	0	1	0	0	0	2	3	1	1	5	3	5	4	5	1.75	4.33333	4.5	5	2	2	3	1	1	1	2	3	1	3	1	1	2	3	3
1	1965	4	2	3	3	3	1	7	0	2	0	0	0	0	0	0	1	1	0	0	0	5	5	5	1	5	5	5	5	1	4	5	3	5	2	2	1	1	1	1	1	2	1	1	1	0	0	0	2
1	1945	7	4	4	2	1	1	6	0	2	0	0	0	0	0	1	0	1	0	0	0	4	4	2	3	4	4	4	1	1	3.25	4	1	4	2	2	1	1	1	1	2	1	1	1	1	0	0	0	1
1	1968	3	4	5	3	1	1	6	0	3	0	0	0	0	0	0	0	1	0	0	0	2	2	3	3	4	4	2	1	1	2.5	3.33333	1	4	1	3	1	1	1	1	2	1	1	1	1	1	0	1	2
1	1971	3	3	5	3	1	1	5	0	2	0	0	0	0	0	1	0	1	0	0	0	1	1	1	1	5	5	3	1	3	1	4.33333	2	1	3	1	1	1	2	1	1	1	1	1	1	1	0	1	1
1	1968	3	5	2	3	1	1	6	0	2	0	0	1	0	1	0	1	0	1	0	0	1	3	3	2	4	4	4	1	3	2.25	4	2	5	2	1	1	1	1	2	1	1	1	1	1	0	0	0	2
1	1955	5	3	5	2	1	1	7	0	4	0	0	0	0	0	1	0	0	0	0	1	4	4	3	3	4	4	4	4	4	3.5	4	4	4	1	2	1	1	1	1	1	1	1	1	1	0	0	0	2
1	1961	4	4	4	2	1	1	5	0	2	0	0	0	0	0	0	0	1	0	0	0	4	4	4	4	4	4	4	3	3	4	4	3	4	2	1	1	1	2	1	1	1	1	1	1	0	0	0	1
1	1978	2	4	4	3	1	1	6	0	2	0	0	0	0	0	0	0	0	1	0	0	3	4	1	2	4	4	2	1	1	2.5	3.33333	1	5	2	3	1	1	1	1	3	1	1	1	1	1	1	2	2
1	1965	4	4	4	2	1	1	6	0	1	0	0	0	0	0	1	0	0	1	0	0	5	5	5	3	5	5	5	3	3	4.5	5	3	5	2	3	1	1	1	1	3	1	1	1	1	1	1	2	3
1	1968	3	3	2	3	1	1	7	0	1	0	0	0	0	0	0	0	0	0	0	1	1	1	2	1	5	1	1	1	2	1.25	2.33333	1.5	3	2	2	1	1	1	1	2	1	1	1	1	0	0	0	2
1	1968	3	4	4	3	1	1	7	0	2	0	0	0	0	0	0	1	1	0	0	0	5	4	3	4	5	4	4	4	2	4	4.33333	3	3	2	1	1	1	1	1	1	1	1	1	1	0	0	0	1
1	1947	5	3	5	2	2	1	7	0	3	0	0	0	0	0	0	0	0	0	0	1	1	1	1	1	4	1	1	4	5	1	2	4.5	1	1	1	1	1	1	1	1	1	1	1	1	0	0	0	2
1	1966	3	4	1	3	1	1	6	0	2	0	0	0	0	0	0	0	0	1	0	0	4	5	2	4	5	5	5	3	3	3.75	5	3	5	1	1	1	1	1	1	1	1	1	1	1	0	0	0	1
1	1965	4	4	4	3	1	1	6	0	1	1	1	0	0	2	0	0	1	0	0	0	4	4	2	3	4	4	4	3	4	3.25	4	3.5	5	2	1	2	1	3	1	1	1	1	1	1	1	0	1	1
1	1948	5	4	3	2	1	1	5	0	2	0	0	1	0	1	0	0	1	0	0	0	1	1	2	1	5	5	5	1	1	1.25	5	1	4	2	1	1	1	2	1	1	1	1	1	1	0	0	0	2
1	1951	5	4	5	2	1	1	5	0	4	0	0	0	0	0	1	0	0	1	0	0	4	4	4	3	5	4	4	2	2	3.75	4.33333	2	4	1	1	1	1	1	1	2	1	1	1	1	0	0	0	2
1	1966	3	4	2	3	1	1	5	0	3	0	0	0	0	0	0	0	1	0	0	0	4	4	1	2	4	3	4	3	5	2.75	3.66667	4	3	1	1	1	1	1	1	1	1	1	1	1	0	0	0	1
1	1963	4	4	4	3	1	1	5	0	2	1	0	1	0	2	0	1	1	0	0	0	3	3	4	1	5	5	4	2	1	2.75	4.66667	1.5	5	2	1	1	1	1	1	2	1	1	1	1	0	0	0	1
1	1965	4	3	4	1	1	1	5	0	3	0	0	1	0	1	0	0	0	1	0	0	4	4	4	2	5	5	4	4	4	3.5	4.66667	4	5	2	1	1	1	1	1	1	1	1	1	1	0	0	0	1
1	1967	3	4	5	3	3	1	6	0	2	0	0	1	0	1	0	0	0	0	1	0	3	3	2	1	5	5	5	2	2	2.25	5	2	5	2	1	1	1	1	1	2	1	1	1	1	0	0	0	1
1	1965	4	3	4	2	1	1	5	0	5	0	0	0	0	0	1	0	0	0	0	1	5	5	5	5	5	5	5	1	1	5	5	1	5	2	3	1	1	1	1	3	1	1	1	1	1	1	2	2
1	1971	3	3	5	1	1	1	7	0	2	0	0	0	0	0	1	0	1	0	0	0	4	4	3	3	4	4	4	3	2	3.5	4	2.5	4	1	1	1	1	1	1	1	1	1	1	1	0	0	0	2
1	1968	3	5	3	2	3	1	5	0	2	0	0	0	0	0	1	0	1	0	0	0	3	3	3	3	4	4	4	3	1	3	4	2	3	1	1	2	1	1	1	1	1	1	1	1	0	0	0	2
1	1965	4	3	4	3	1	1	5	0	3	0	0	0	0	0	0	1	1	0	0	0	4	3	4	3	4	4	5	4	4	3.5	4.33333	4	5	2	1	1	1	1	1	1	1	1	1	1	0	0	0	1
1	1951	5	3	5	2	1	1	6	0	2	0	0	0	0	0	0	0	0	1	0	0	4	3	4	2	5	5	5	1	1	3.25	5	1	5	2	1	2	1	1	1	1	2	1	1	1	0	0	0	1
1	1970	3	3	1	3	1	1	5	0	3	0	0	0	0	0	0	0	1	0	0	0	1	3	3	3	4	1	1	1	1	2.5	2	1	4	2	1	1	2	1	1	1	1	1	1	1	0	0	0	2
1	1963	4	3	1	1	1	1	4	0	2	0	0	1	0	1	1	0	1	0	0	0	3	4	1	5	5	5	5	1	1	3.25	5	1	5	3	1	1	1	2	1	1	1	1	1	1	1	0	1	1
1	1945	7	3	5	1	1	1	5	0	3	0	0	0	0	0	0	0	1	0	0	0	1	1	1	2	4	4	4	4	1	1.25	4	2.5	4	1	1	1	1	1	1	1	1	1	1	1	0	0	0	1
1	1967	3	4	5	3	1	1	5	0	2	0	0	0	0	0	1	1	0	1	0	0	3	4	1	3	5	5	5	2	3	2.75	5	2.5	5	2	1	2	1	1	1	1	2	1	1	1	0	0	0	1
1	1965	4	4	5	3	1	1	2	0	2	0	0	0	0	0	1	0	0	1	0	0	1	1	1	1	5	5	5	1	1	1	5	1	5	1	1	1	1	1	1	1	1	1	1	1	0	0	0	3
1	1966	3	4	1	3	2	1	5	0	3	0	0	1	0	1	0	0	1	0	0	0	3	3	3	3	4	4	4	2	2	3	4	2	4	3	1	1	1	1	3	1	1	1	1	1	1	1	2	2
1	1947	5	5	1	2	1	1	4	0	3	0	0	0	0	0	0	0	1	0	0	0	5	5	5	2	4	5	5	4	2	4.25	4.66667	3	5	2	1	2	1	1	1	1	2	1	1	1	0	0	0	1
1	1953	5	4	1	1	1	1	5	0	4	0	0	0	0	0	0	0	1	0	0	0	3	1	1	1	5	5	5	1	1	1.5	5	1	4	2	2	2	1	1	1	2	1	1	1	1	0	0	0	2
1	1957	4	3	5	2	1	1	4	0	3	0	0	0	0	0	0	0	0	1	0	0	4	4	1	1	4	4	4	1	1	2.5	4	1	1	1	2	1	1	1	1	2	1	1	1	2	0	0	0	1
1	1964	4	2	5	2	1	1	7	0	4	0	0	0	0	0	1	0	1	0	0	0	4	4	1	2	3	4	3	2	3	2.75	3.33333	2.5	5	2	1	3	1	3	2	1	2	1	1	2	2	0	2	2
1	1974	3	3	5	3	3	1	4	0	2	0	0	0	0	0	0	1	1	0	0	0	3	3	3	2	4	4	4	3	2	2.75	4	2.5	5	2	1	1	1	1	1	1	1	1	1	1	0	0	0	1
1	1993	1	4	3	2	3	1	4	1	2	0	0	99999999	99999999	0	99999999	99999999	1	0	0	0	3	4	3	1	4	3	4	1	1	2.75	3.66667	1	1	3	1	2	1	2	1	2	1	1	1	1	1	0	1	2
1	1955	5	4	5	2	1	1	4	0	2	0	0	0	0	0	1	0	0	0	1	0	4	3	3	2	5	5	4	3	2	3	4.66667	2.5	4	2	2	2	1	1	1	1	1	1	1	1	0	0	0	2
1	1956	4	1	2	2	1	1	4	0	2	1	1	1	1	4	0	0	1	0	0	0	3	3	3	1	5	4	5	1	1	2.5	4.66667	1	4	2	2	1	1	1	1	1	1	1	1	1	0	0	0	1
1	1994	1	2	1	3	1	1	4	0	2	0	0	0	1	1	1	0	1	0	0	0	2	2	3	1	4	4	5	3	3	2	4.33333	3	4	2	1	1	1	1	1	1	1	1	1	1	0	0	0	1
1	1947	5	4	1	2	1	1	3	0	3	0	0	0	0	0	0	0	0	1	0	0	3	3	5	2	5	5	3	4	5	3.25	4.33333	4.5	5	2	1	2	1	2	1	1	2	1	1	1	0	0	0	2
1	1949	5	3	4	2	1	1	4	0	3	0	0	0	0	0	1	0	1	0	0	0	3	1	1	1	3	1	1	4	1	1.5	1.66667	2.5	1	1	2	1	1	1	1	2	1	1	1	1	0	0	0	1
1	1992	1	4	4	2	3	1	4	0	4	0	0	0	0	0	1	0	1	0	0	0	4	4	1	3	4	3	4	5	4	3	3.66667	4.5	3	3	1	1	1	1	1	1	1	1	1	1	1	0	1	1
1	1963	4	4	5	3	3	1	4	0	2	0	0	0	0	0	1	0	0	1	0	0	4	4	4	3	5	5	5	3	3	3.75	5	3	5	1	1	1	1	1	1	1	1	1	1	1	0	0	0	1
1	1943	7	3	2	2	3	1	3	0	3	0	0	0	0	0	1	0	1	0	0	0	1	1	1	1	5	5	3	1	1	1	4.33333	1	5	1	1	1	1	1	1	1	1	1	1	1	0	0	0	1
1	1965	4	4	2	3	1	1	3	0	2	0	0	0	0	0	0	0	0	1	0	0	3	4	3	3	4	4	3	3	3	3.25	3.66667	3	4	2	2	1	1	3	1	2	1	1	1	1	1	0	1	2
1	1966	3	2	2	3	1	1	4	1	4	0	0	99999999	99999999	0	99999999	99999999	0	0	1	0	3	3	3	1	3	4	2	3	4	2.5	3	3.5	4	1	1	1	1	3	1	1	1	1	1	1	1	0	1	2
1	1957	4	3	2	3	1	1	3	0	4	0	0	0	0	0	0	0	1	0	0	0	1	1	1	1	5	3	5	1	4	1	4.33333	2.5	1	1	1	1	1	1	1	1	1	1	1	1	0	0	0	1
1	1994	1	2	2	2	1	1	3	0	2	0	0	0	0	0	1	1	1	0	0	0	4	5	1	2	5	5	5	4	2	3	5	3	5	2	1	2	1	1	1	1	2	1	1	1	0	0	0	3
1	1963	4	3	2	2	1	1	5	0	2	0	0	0	0	0	0	0	1	0	0	0	3	4	3	2	4	4	2	3	3	3	3.33333	3	4	2	1	1	1	1	1	2	1	1	1	1	0	0	0	99999999
1	1992	1	4	5	3	1	1	3	0	2	0	0	0	0	0	0	1	0	1	0	0	3	3	5	1	4	3	3	1	1	3	3.33333	1	5	2	2	1	1	1	1	2	1	1	1	1	0	0	0	1
1	1943	7	1	1	1	2	1	7	0	4	0	0	0	0	0	0	0	1	0	0	0	3	3	3	1	4	3	3	3	4	2.5	3.33333	3.5	3	1	1	1	1	2	1	2	1	1	1	1	0	0	0	2
1	1948	5	4	5	2	1	1	3	0	4	0	0	0	0	0	1	0	1	0	0	0	5	5	1	5	5	5	1	5	1	4	3.66667	3	5	2	2	1	1	1	1	1	2	1	1	1	0	0	0	1
1	1960	4	5	1	3	1	1	7	0	3	0	0	0	0	0	0	0	1	0	0	0	4	4	1	1	5	5	5	5	1	2.5	5	3	5	1	1	1	1	1	1	1	1	1	1	1	0	0	0	2
1	1961	4	99999999	5	1	2	1	6	0	2	0	0	0	0	0	1	0	1	0	0	0	4	5	1	4	5	5	5	5	5	3.5	5	5	5	2	1	1	1	1	2	1	1	1	1	1	0	0	0	2
1	1969	3	4	4	3	1	1	5	0	2	0	0	0	0	0	0	0	0	0	1	0	1	1	1	1	4	4	1	3	1	1	3	2	5	2	1	1	1	1	1	1	1	1	1	1	0	0	0	2
1	1972	3	5	5	3	1	1	2	0	4	0	1	1	1	3	0	0	1	0	0	0	4	4	2	2	4	4	4	4	2	3	4	3	4	2	1	1	1	1	1	1	1	1	1	1	0	0	0	2
1	1979	2	4	5	3	1	1	2	0	2	0	0	0	0	0	0	1	1	0	0	0	3	3	1	2	3	3	2	1	1	2.25	2.66667	1	3	3	2	1	1	2	1	1	2	1	1	1	1	0	1	99999999
1	1974	3	5	1	3	1	1	2	0	1	0	0	0	0	0	0	1	0	1	0	0	5	5	3	2	5	4	4	1	1	3.75	4.33333	1	5	3	1	1	1	1	1	1	1	1	1	1	1	0	1	99999999
1	1964	4	1	1	3	1	1	2	0	3	0	0	0	0	0	0	0	1	0	0	0	4	4	2	4	4	4	4	4	3	3.5	4	3.5	4	2	1	1	1	3	1	1	1	1	1	1	1	0	1	1
1	1988	1	2	4	1	1	1	2	0	1	0	0	0	1	1	0	1	1	0	0	0	1	1	2	1	4	3	4	2	1	1.25	3.66667	1.5	4	2	2	1	1	1	2	1	1	1	1	1	0	0	0	2
1	1964	4	3	5	3	1	1	2	0	5	0	0	0	0	0	1	0	1	0	0	0	5	5	5	1	5	5	5	3	5	4	5	4	5	2	1	1	1	1	1	1	1	1	1	1	0	0	0	2
1	1952	5	4	1	1	1	1	2	0	2	0	0	0	0	0	1	0	0	1	0	0	4	3	2	2	5	4	5	1	1	2.75	4.66667	1	4	2	1	1	1	1	1	1	1	1	1	1	0	0	0	2
1	1963	4	4	1	2	1	1	5	0	2	0	0	0	0	0	0	1	1	0	0	0	5	5	1	4	3	4	4	3	5	3.75	3.66667	4	5	1	1	2	1	1	2	1	2	1	1	1	0	0	0	2
1	1975	3	4	4	3	1	1	3	0	2	0	0	0	0	0	0	1	0	1	0	0	3	3	1	1	4	4	4	1	1	2	4	1	5	3	1	1	1	1	2	1	1	1	1	1	1	0	1	2
1	1980	2	4	4	3	1	1	4	0	3	0	0	0	0	0	0	1	0	1	0	0	4	5	1	4	5	4	4	2	1	3.5	4.33333	1.5	5	2	2	1	1	1	2	2	1	1	1	1	0	0	0	1
1	1946	5	4	1	2	1	1	4	0	4	0	0	0	0	0	0	0	1	0	0	0	3	4	3	1	3	4	4	4	5	2.75	3.66667	4.5	4	2	3	1	1	1	1	2	1	1	1	1	1	0	1	2
1	1963	4	3	5	3	1	1	3	0	1	0	0	0	0	0	1	0	1	0	0	0	3	4	3	3	5	5	5	2	2	3.25	5	2	4	1	1	1	1	1	1	1	1	1	1	1	0	0	0	1
1	1966	3	4	5	3	3	1	7	0	4	0	0	0	0	0	1	0	0	0	1	0	5	5	3	2	4	5	5	1	3	3.75	4.66667	2	5	2	2	2	1	1	1	2	2	1	1	1	0	0	0	1
1	1959	4	1	1	2	1	1	7	0	2	0	0	0	0	0	1	0	1	0	0	0	4	4	4	4	5	5	5	5	2	4	5	3.5	5	3	2	1	1	1	2	3	2	1	1	1	1	1	2	2
1	1965	4	1	5	1	1	1	7	0	2	0	0	0	0	0	1	0	1	0	0	0	4	4	4	4	4	4	4	3	3	4	4	3	4	1	2	1	1	1	1	2	1	1	1	1	0	0	0	2
1	1964	4	3	2	3	1	1	7	0	3	0	0	0	0	0	0	0	0	1	0	0	1	3	2	1	3	2	4	3	4	1.75	3	3.5	2	1	1	1	1	1	1	1	1	1	1	1	0	0	0	1
1	1970	3	4	5	3	1	1	7	0	1	0	0	0	0	0	0	1	1	0	0	0	5	5	1	4	5	5	5	3	2	3.75	5	2.5	5	1	1	1	1	1	1	1	1	1	1	1	0	0	0	1
1	1966	3	4	1	3	1	1	6	0	1	1	0	1	0	2	0	1	0	1	0	0	2	3	3	2	4	4	4	1	1	2.5	4	1	4	2	1	2	1	1	1	1	1	1	1	1	0	0	0	1
1	1941	7	4	4	2	1	1	2	0	3	0	0	0	0	0	0	0	1	0	0	0	1	1	1	1	5	5	5	5	4	1	5	4.5	5	1	1	1	1	1	1	1	1	1	1	1	0	0	0	99999999
1	1950	5	1	5	2	1	1	3	0	3	0	0	0	0	0	1	0	0	1	0	0	4	4	4	4	5	5	5	1	2	4	5	1.5	4	2	1	1	1	1	1	1	1	1	1	1	0	0	0	2
1	1971	3	4	5	3	1	1	3	1	3	0	0	99999999	99999999	0	99999999	99999999	0	1	0	0	3	3	1	2	4	3	3	3	4	2.25	3.33333	3.5	2	3	1	1	1	1	1	1	1	1	1	1	1	0	1	1
1	1968	3	4	5	3	1	1	3	0	2	0	0	1	0	1	0	0	1	0	0	0	5	4	5	3	5	5	1	5	5	4.25	3.66667	5	5	3	1	2	1	1	1	1	1	1	1	1	1	0	1	1
1	1971	3	4	5	3	1	1	4	0	3	0	0	0	0	0	1	0	1	0	0	0	3	3	1	3	5	5	5	2	2	2.5	5	2	4	2	1	1	1	2	1	1	1	1	1	1	0	0	0	1
1	1978	2	4	2	3	3	1	7	0	3	0	0	0	0	0	0	0	0	0	1	0	1	1	3	1	4	3	3	3	3	1.5	3.33333	3	4	1	1	2	1	1	1	1	1	1	1	1	0	0	0	2
1	1960	4	3	4	1	1	1	4	0	4	0	0	0	1	1	1	0	1	0	0	0	1	1	5	2	5	5	5	2	1	2.25	5	1.5	3	2	1	3	1	3	2	1	3	1	2	1	2	1	3	1
1	1965	4	4	1	3	2	1	7	0	3	0	0	0	0	0	0	1	1	0	0	0	5	4	1	2	1	5	5	1	1	3	3.66667	1	5	2	2	1	1	1	2	1	1	1	1	1	0	0	0	1
1	1978	2	5	4	1	3	1	6	0	2	0	0	0	0	0	1	0	1	0	0	0	4	2	4	1	5	4	5	3	4	2.75	4.66667	3.5	5	3	1	2	1	2	2	1	1	1	2	2	1	0	1	2
1	1967	3	1	5	3	3	1	6	0	2	0	0	0	0	0	1	0	0	0	0	1	2	3	3	2	5	5	4	1	1	2.5	4.66667	1	4	1	2	1	1	1	1	1	1	1	1	1	0	0	0	99999999
1	1976	2	4	4	3	1	1	7	0	3	0	0	1	0	1	0	0	0	1	0	0	5	5	5	5	5	5	5	5	2	5	5	3.5	5	2	1	3	1	1	1	1	1	1	1	1	1	0	1	1
1	1947	5	4	2	2	3	1	6	0	2	0	0	0	0	0	1	0	1	0	0	0	3	4	4	2	5	4	5	2	3	3.25	4.66667	2.5	5	1	2	1	1	1	1	2	1	1	1	1	0	0	0	1
1	1968	3	5	5	3	1	1	4	0	2	0	0	0	0	0	1	0	0	0	0	1	3	4	3	3	5	3	3	3	3	3.25	3.66667	3	4	3	1	3	1	1	1	1	1	1	1	1	2	0	2	2
1	1934	7	5	4	1	1	1	6	1	1	0	0	99999999	99999999	0	99999999	99999999	1	0	0	0	1	2	1	1	4	3	3	4	1	1.25	3.33333	2.5	1	1	1	1	2	1	1	1	1	1	1	1	0	0	0	1
1	1945	7	5	5	1	1	1	5	0	2	0	0	1	0	1	1	0	1	0	0	0	3	3	3	1	5	5	5	2	2	2.5	5	2	5	2	1	1	1	1	2	1	1	1	1	1	0	0	0	1
1	1966	3	4	4	2	1	1	2	0	2	0	0	0	0	0	1	0	1	0	0	0	2	2	1	2	4	5	4	1	1	1.75	4.33333	1	5	1	1	1	1	1	1	1	1	1	1	1	0	0	0	2
1	1957	4	5	5	2	1	1	4	0	2	0	0	0	0	0	1	0	1	0	0	0	1	3	1	1	5	5	5	2	1	1.5	5	1.5	5	2	1	1	1	1	1	1	1	1	1	1	0	0	0	2
1	1961	4	3	5	2	3	1	3	0	2	0	0	0	0	0	1	0	1	0	0	0	5	5	5	1	5	5	4	3	3	4	4.66667	3	5	2	1	1	1	2	2	1	1	1	1	1	0	0	0	2
1	1956	4	3	4	3	2	1	6	0	2	1	0	1	0	2	0	1	1	0	0	0	3	2	3	3	4	4	3	3	4	2.75	3.66667	3.5	4	2	2	2	1	1	1	2	1	1	1	1	0	0	0	2
1	1966	3	4	5	3	1	1	6	0	2	0	0	0	0	0	0	0	1	0	0	0	3	3	1	3	3	4	2	2	1	2.5	3	1.5	4	1	2	1	1	1	1	2	1	1	1	1	0	0	0	1
1	1969	3	4	2	3	1	1	7	0	2	0	0	1	0	1	0	0	1	0	0	0	4	4	2	4	4	4	4	3	3	3.5	4	3	4	2	4	2	1	2	1	1	1	1	1	1	99999999	0	99999999	2
1	1979	2	4	4	2	1	1	4	0	2	0	0	0	0	0	0	0	0	1	0	0	4	4	1	2	3	4	5	1	1	2.75	4	1	5	2	1	1	1	1	1	1	1	1	1	1	0	0	0	1
1	1966	3	3	4	2	1	1	3	0	2	0	0	0	0	0	0	1	1	0	0	0	4	4	5	1	5	5	5	5	5	3.5	5	5	4	2	1	1	1	1	1	1	1	1	1	1	0	0	0	1
1	1962	4	4	4	2	1	1	5	0	3	0	0	0	0	0	0	0	0	0	0	1	4	4	3	3	4	5	3	2	3	3.5	4	2.5	4	2	1	1	1	1	1	1	1	1	1	1	0	0	0	2
1	1967	3	4	4	3	1	1	1	0	3	0	0	0	0	0	0	0	1	0	0	0	3	3	4	3	3	5	5	1	1	3.25	4.33333	1	5	1	1	1	1	1	1	1	1	1	1	1	0	0	0	1
1	1987	1	3	4	2	1	1	3	0	2	0	0	1	0	1	0	0	0	1	0	0	3	3	3	2	3	4	3	2	3	2.75	3.33333	2.5	4	2	2	1	1	2	1	1	1	1	1	1	0	0	0	2
1	1973	3	3	4	3	1	1	3	0	2	0	0	0	0	0	0	0	0	1	0	0	2	2	4	1	4	4	4	3	3	2.25	4	3	5	2	1	1	1	1	1	1	1	1	1	1	0	0	0	1
1	1961	4	4	3	1	1	1	3	0	2	0	0	0	0	0	0	0	0	1	0	0	2	3	4	2	4	2	4	3	3	2.75	3.33333	3	4	2	2	2	1	1	1	1	1	1	1	1	0	0	0	1
1	1970	3	4	1	3	1	1	3	0	3	0	0	0	0	0	1	0	1	0	0	0	3	3	1	3	5	5	5	5	2	2.5	5	3.5	5	1	2	1	1	1	1	2	1	1	1	1	0	0	0	2
1	1942	7	4	5	1	1	1	4	0	2	0	0	0	0	0	0	1	1	0	0	0	5	5	5	5	5	5	5	5	3	5	5	4	5	1	1	1	1	1	1	1	1	1	1	1	0	0	0	1
1	1994	1	2	5	2	3	1	4	0	1	0	0	0	1	1	0	1	0	0	0	1	4	5	1	1	5	5	5	1	1	2.75	5	1	5	2	1	1	1	1	2	1	1	1	1	1	0	0	0	2
1	1935	7	4	1	1	1	1	4	0	3	0	0	0	0	0	1	0	1	0	0	0	1	4	1	1	5	1	1	1	1	1.75	2.33333	1	3	2	1	1	1	1	1	1	1	1	1	1	0	0	0	99999999
1	1961	4	5	4	2	1	1	5	0	2	0	0	1	0	1	1	0	1	0	0	0	4	4	2	3	5	5	4	1	1	3.25	4.66667	1	4	2	3	1	1	1	1	2	1	1	1	1	1	0	1	2
1	1951	5	4	5	2	3	1	5	0	4	0	0	0	0	0	1	0	1	0	0	0	2	4	1	2	5	5	5	2	5	2.25	5	3.5	5	2	1	1	1	1	1	1	1	1	1	1	0	0	0	1
1	1977	2	5	5	3	1	1	6	0	4	0	0	0	0	0	0	0	1	0	0	0	5	5	1	1	1	4	4	2	5	3	3	3.5	5	2	1	1	1	1	1	1	1	1	1	1	0	0	0	1
1	1983	2	4	5	3	3	1	7	0	4	0	0	0	0	0	0	0	0	0	1	0	1	1	1	1	5	5	4	1	1	1	4.66667	1	4	3	1	1	1	1	1	2	1	1	1	1	1	0	1	1
1	1962	4	4	5	2	1	1	6	0	3	0	0	0	0	0	1	0	1	0	0	0	1	4	1	2	5	5	4	3	3	2	4.66667	3	5	1	1	1	1	1	1	1	1	1	1	1	0	0	0	1
1	1944	7	4	4	2	1	1	6	0	4	0	0	0	0	0	0	0	0	1	0	0	3	4	4	5	5	5	5	3	2	4	5	2.5	4	2	1	1	1	1	1	2	2	1	1	1	0	0	0	2
1	1954	5	3	1	2	1	1	6	0	5	0	0	0	0	0	1	0	0	1	0	0	1	1	3	1	4	4	4	4	4	1.5	4	4	3	1	1	1	1	1	1	1	1	1	1	1	0	0	0	99999999
1	1949	5	4	1	2	1	1	7	0	2	0	0	0	0	0	0	1	0	1	0	0	4	4	3	2	4	4	2	1	1	3.25	3.33333	1	5	3	3	1	1	3	2	3	1	1	1	2	3	1	4	3
1	1963	4	5	5	3	1	1	7	0	2	0	0	0	0	0	0	0	0	1	0	0	2	3	1	2	5	5	4	1	1	2	4.66667	1	3	2	1	1	1	1	1	1	1	1	1	1	0	0	0	1
1	1976	2	4	5	3	1	1	2	0	1	0	0	0	0	0	0	1	1	0	0	0	2	3	1	3	4	4	5	2	3	2.25	4.33333	2.5	4	1	1	1	1	1	1	1	1	1	1	1	0	0	0	2
1	1952	5	3	1	2	1	1	4	0	4	0	0	0	0	0	1	0	0	0	1	0	4	4	1	4	4	4	4	4	1	3.25	4	2.5	5	2	2	1	1	1	1	2	1	1	1	1	0	0	0	2
1	1946	5	4	4	2	1	1	6	0	2	0	0	0	0	0	1	0	0	0	1	0	5	4	4	3	5	5	4	1	2	4	4.66667	1.5	5	2	1	1	1	1	1	1	1	1	1	1	0	0	0	2
1	1972	3	2	2	3	3	1	4	0	3	0	0	0	0	0	1	0	0	1	0	0	1	1	5	5	5	5	1	1	1	3	3.66667	1	5	2	1	1	1	1	1	1	1	1	1	1	0	0	0	1
1	1966	3	4	4	3	1	1	5	0	4	0	0	0	0	0	1	0	1	0	0	0	1	3	3	2	5	4	2	1	2	2.25	3.66667	1.5	5	3	1	1	1	1	3	1	1	1	1	1	1	1	2	2
1	1966	3	3	3	3	1	1	6	0	2	0	0	0	0	0	1	0	0	1	0	0	3	3	3	5	5	5	5	5	2	3.5	5	3.5	5	1	2	1	3	1	1	2	1	3	1	1	1	1	2	3
1	1966	3	4	5	2	3	1	6	0	3	0	0	0	0	0	1	0	1	0	0	0	3	4	5	5	5	5	5	2	5	4.25	5	3.5	5	2	1	1	1	1	1	1	1	1	1	1	0	0	0	2
1	1938	7	3	5	1	1	1	7	0	4	0	0	0	0	0	0	0	0	0	1	0	1	1	1	1	1	1	1	1	1	1	1	1	1	1	1	1	1	1	1	1	1	1	4	1	0	99999999	99999999	2
1	1989	1	4	1	3	2	1	1	0	2	0	0	0	0	0	1	0	1	0	0	0	4	3	2	1	4	5	4	4	3	2.5	4.33333	3.5	4	2	1	1	1	1	1	1	1	1	1	1	0	0	0	99999999
1	1945	7	5	4	1	1	1	2	0	2	0	0	0	0	0	0	1	0	1	0	0	2	5	3	3	4	4	4	3	1	3.25	4	2	4	2	1	1	1	2	1	1	1	1	1	1	0	0	0	1
1	1955	5	4	5	2	1	1	2	0	1	0	0	0	0	0	0	0	1	0	0	0	1	5	1	1	5	4	5	1	1	2	4.66667	1	4	1	1	1	1	1	1	1	1	1	1	1	0	0	0	1
1	1959	4	4	5	2	1	1	2	0	2	0	0	1	0	1	0	0	1	0	0	0	5	5	5	2	5	5	5	1	1	4.25	5	1	5	2	1	3	1	1	2	1	1	1	1	1	1	0	1	1
1	1945	7	3	1	1	1	1	2	0	2	1	0	1	0	2	0	0	1	0	0	0	3	4	4	2	4	5	5	3	3	3.25	4.66667	3	5	2	1	1	1	1	1	1	1	1	1	1	0	0	0	1
1	1977	2	4	2	3	1	1	6	0	2	0	0	0	0	0	1	0	0	0	1	0	1	1	1	1	4	4	4	3	5	1	4	4	5	2	1	1	1	1	2	1	1	1	1	1	0	0	0	2
1	1960	4	99999999	5	2	1	1	3	0	3	0	0	0	0	0	0	1	0	1	0	0	2	2	1	1	5	4	4	1	1	1.5	4.33333	1	4	3	2	1	1	3	1	1	1	1	1	1	2	0	2	2
1	1964	4	4	4	2	1	1	3	0	1	0	0	1	0	1	0	0	1	0	0	0	4	4	4	5	5	5	5	4	4	4.25	5	4	4	2	2	1	1	1	1	2	1	1	1	1	0	0	0	1
1	1968	3	1	5	2	2	1	4	0	2	0	0	0	0	0	0	0	1	0	0	0	1	3	1	1	4	4	2	2	1	1.5	3.33333	1.5	4	3	1	3	1	1	1	1	1	1	1	1	2	0	2	2
1	1957	4	5	1	2	2	1	4	0	2	1	0	0	0	1	1	0	1	0	0	0	5	4	2	3	5	4	4	1	1	3.5	4.33333	1	4	2	1	2	1	1	2	2	2	1	1	1	0	0	0	2
1	1951	5	1	3	2	3	1	5	1	4	0	0	99999999	99999999	0	99999999	99999999	1	0	0	0	1	1	1	1	2	1	1	2	1	1	1.33333	1.5	3	2	1	1	1	1	2	1	1	1	1	1	0	0	0	1
1	2003	1	1	1	3	1	1	5	0	2	0	0	0	0	0	0	0	0	1	0	0	1	1	2	1	3	4	1	1	2	1.25	2.66667	1.5	3	3	1	1	1	1	2	1	1	1	1	1	1	0	1	2
1	1945	7	4	1	2	2	1	6	0	4	0	0	1	0	1	1	0	1	0	0	0	4	4	3	3	4	4	4	3	3	3.5	4	3	4	2	1	1	1	1	1	1	1	1	1	1	0	0	0	2
1	1976	2	4	4	3	1	1	6	0	4	0	0	0	0	0	1	0	1	0	0	0	5	5	3	5	3	5	5	5	1	4.5	4.33333	3	5	1	1	1	1	1	1	1	1	1	1	1	0	0	0	1
1	1966	3	4	2	3	1	1	6	0	3	0	0	0	0	0	0	0	1	0	0	0	3	3	1	1	3	3	4	1	1	2	3.33333	1	4	3	1	3	2	3	2	1	2	1	1	1	3	0	3	1
1	1962	4	4	3	3	1	1	2	0	2	0	0	1	0	1	1	0	1	0	0	0	3	3	3	2	4	4	5	2	1	2.75	4.33333	1.5	4	2	1	1	1	1	1	1	1	1	1	1	0	0	0	1
1	1965	4	2	4	3	1	1	3	0	3	0	0	0	0	0	1	0	0	1	0	0	4	5	2	2	5	4	4	4	3	3.25	4.33333	3.5	4	2	1	1	1	1	1	1	1	1	1	1	0	0	0	1
1	1967	3	4	2	3	1	1	4	0	2	0	0	0	0	0	0	1	0	1	0	0	4	4	3	1	5	5	5	1	1	3	5	1	4	1	1	1	1	2	1	1	1	1	1	2	0	0	0	1
1	1970	3	3	1	3	1	1	4	1	2	0	0	99999999	99999999	0	99999999	99999999	0	1	0	0	2	3	2	2	2	3	3	1	1	2.25	2.66667	1	3	2	2	1	1	3	2	2	1	1	1	2	1	0	1	2
1	1953	5	4	3	1	1	1	5	0	2	0	0	1	0	1	0	0	1	0	0	0	3	4	2	3	5	5	3	3	2	3	4.33333	2.5	5	2	1	2	1	2	2	2	2	1	1	1	0	0	0	2
1	1970	3	3	4	3	1	1	5	0	2	0	0	0	0	0	0	0	0	1	0	0	4	3	3	2	4	3	4	2	2	3	3.66667	2	4	2	1	1	1	1	1	1	1	1	1	1	0	0	0	1
1	1966	3	4	1	3	1	1	5	0	2	0	0	0	0	0	1	1	0	1	0	0	1	1	1	1	3	4	4	3	3	1	3.66667	3	1	2	1	1	1	1	2	1	1	1	1	1	0	0	0	2
1	1959	4	4	5	2	1	1	6	0	2	0	0	1	0	1	0	0	1	0	0	0	4	4	4	3	4	5	5	3	2	3.75	4.66667	2.5	5	2	1	1	1	1	1	1	2	1	1	1	0	0	0	2
1	1968	3	3	2	3	3	1	6	0	4	0	0	0	0	0	0	0	0	1	0	0	4	4	4	3	4	4	5	4	5	3.75	4.33333	4.5	5	2	2	1	1	2	1	1	1	2	1	1	0	0	0	2
1	1959	4	3	1	3	1	1	7	0	2	1	1	1	1	4	1	1	1	0	0	0	1	4	1	1	5	5	5	2	2	1.75	5	2	5	2	2	1	1	1	2	2	2	1	1	1	0	0	0	99999999
1	1958	4	3	5	1	1	1	7	0	2	0	0	0	0	0	1	0	0	1	0	0	4	4	3	2	5	5	5	2	1	3.25	5	1.5	5	2	2	1	1	1	1	2	1	1	1	1	0	0	0	2
1	1973	3	5	5	3	1	1	2	0	3	0	0	0	0	0	0	0	1	0	0	0	3	3	1	1	1	5	5	3	1	2	3.66667	2	5	2	1	1	1	1	1	1	1	1	1	1	0	0	0	2
1	1969	3	3	2	3	1	1	2	0	1	0	0	1	0	1	1	0	0	1	0	0	4	5	4	4	5	5	5	2	1	4.25	5	1.5	5	2	1	1	1	1	1	1	1	1	1	1	0	0	0	2
1	1952	5	4	4	2	1	1	5	0	3	0	0	0	0	0	1	0	0	0	1	0	3	2	3	1	5	5	1	1	1	2.25	3.66667	1	5	2	2	2	1	1	1	1	2	1	1	1	0	0	0	2
1	1945	7	4	4	1	1	1	4	0	4	0	0	0	0	0	1	0	1	0	0	0	1	1	1	1	5	5	5	5	1	1	5	3	4	2	1	2	1	1	1	1	1	1	1	1	0	0	0	1
1	1964	4	3	5	3	1	1	5	1	3	0	0	99999999	99999999	0	99999999	99999999	1	0	0	0	5	5	1	1	1	1	1	5	5	3	1	5	3	2	2	1	1	2	1	2	1	1	1	1	0	0	0	2
1	1949	5	5	1	2	1	1	5	0	1	0	0	0	0	0	1	0	1	0	0	0	1	1	1	3	5	5	5	5	2	1.5	5	3.5	4	2	2	1	1	1	1	2	1	1	1	1	0	0	0	1
1	1988	1	3	5	2	1	1	6	0	3	0	0	1	0	1	0	0	1	0	0	0	3	4	4	4	5	5	5	4	4	3.75	5	4	4	2	2	1	1	1	1	2	1	1	1	1	0	0	0	1
1	1952	5	1	5	1	1	1	6	0	2	0	0	1	1	2	0	0	1	0	0	0	3	3	5	2	5	5	5	5	3	3.25	5	4	5	2	2	2	1	1	2	2	2	1	1	1	0	0	0	3
1	1972	3	4	5	3	3	1	7	0	1	0	0	0	0	0	0	0	0	1	0	0	4	3	2	3	4	4	3	3	3	3	3.66667	3	5	2	3	1	1	1	1	2	1	1	1	1	1	0	1	1
1	1966	3	5	1	1	2	1	6	0	1	0	0	0	0	0	0	0	1	0	0	0	1	1	1	1	1	4	4	2	1	1	3	1.5	4	2	2	2	1	2	2	3	1	1	1	1	0	1	1	3
1	1977	2	3	1	3	1	1	2	0	3	0	0	0	0	0	0	0	1	0	0	0	4	5	3	3	5	5	4	3	4	3.75	4.66667	3.5	4	2	1	2	1	1	1	1	1	1	1	1	0	0	0	2
1	1986	1	3	2	3	1	1	3	0	4	0	0	0	0	0	1	0	1	0	0	0	3	4	3	3	4	3	3	3	1	3.25	3.33333	2	4	3	2	1	1	1	1	1	1	1	1	1	1	0	1	1
1	1973	3	2	5	3	1	1	4	0	2	0	0	0	0	0	0	0	0	1	0	0	5	5	1	1	5	4	4	4	4	3	4.33333	4	4	2	1	1	1	2	2	2	1	1	1	1	0	0	0	2
1	1955	5	3	3	1	2	1	4	0	3	0	0	0	0	0	1	0	1	0	0	0	4	4	4	3	5	5	5	1	1	3.75	5	1	5	2	1	2	1	1	1	1	1	1	1	1	0	0	0	99999999
1	1955	5	5	4	3	1	1	6	0	2	0	0	1	0	1	0	0	1	0	0	0	3	4	1	3	3	3	3	4	3	2.75	3	3.5	2	2	1	1	1	1	1	1	1	1	1	1	0	0	0	1
1	1966	3	4	3	3	1	1	7	0	2	0	0	0	0	0	0	0	0	1	0	0	3	3	5	3	5	3	3	4	3	3.5	3.66667	3.5	5	1	1	1	1	2	1	1	1	1	1	1	0	0	0	1
1	1959	4	4	5	2	3	1	6	0	4	0	0	1	0	1	0	0	0	0	0	1	1	1	3	1	1	1	1	1	1	1.5	1	1	5	2	1	1	1	1	1	1	1	1	1	1	0	0	0	1
1	1975	3	3	1	1	2	1	7	0	2	0	0	0	0	0	1	0	1	0	0	0	1	1	1	1	5	4	5	1	1	1	4.66667	1	5	2	1	1	1	2	1	1	1	1	1	1	0	0	0	1
1	1998	1	1	2	3	1	1	7	1	2	0	0	99999999	99999999	0	99999999	99999999	1	0	0	0	2	2	1	1	3	4	3	3	4	1.5	3.33333	3.5	3	2	2	2	2	2	1	2	1	1	1	1	0	0	0	99999999
1	1942	7	4	5	2	1	1	3	0	3	0	0	0	0	0	0	1	0	1	0	0	5	5	99999999	99999999	5	99999999	5	5	5	99999999	99999999	5	5	2	1	1	1	1	1	1	1	1	1	99999999	0	99999999	99999999	1
1	1958	4	4	1	2	1	1	3	0	1	0	0	0	0	0	0	1	1	0	0	0	4	4	2	2	4	4	4	4	4	3	4	4	4	2	1	1	1	1	1	1	1	1	1	1	0	0	0	2
1	1935	7	1	4	1	1	1	6	0	3	0	0	0	0	0	0	0	1	0	0	0	5	5	3	3	5	5	99999999	3	3	4	99999999	3	4	1	1	1	1	1	1	1	1	1	1	1	0	0	0	1
1	1940	7	1	1	2	1	1	99999999	0	2	0	0	0	0	0	1	0	0	1	0	0	99999999	99999999	99999999	99999999	3	99999999	99999999	99999999	99999999	99999999	99999999	99999999	3	99999999	99999999	99999999	99999999	99999999	99999999	99999999	99999999	99999999	99999999	99999999	99999999	99999999	99999999	1
1	1941	7	5	5	2	1	1	7	0	2	0	0	1	0	1	0	1	0	1	0	0	3	99999999	3	3	4	3	4	2	3	99999999	3.66667	2.5	99999999	2	1	2	1	2	1	1	1	1	1	1	0	0	0	2
1	1948	5	3	2	2	3	1	4	1	3	0	0	0	0	0	0	0	1	0	0	0	5	5	3	3	3	3	3	3	1	4	3	2	4	2	1	1	1	1	2	1	1	1	1	1	0	0	0	1
1	1949	5	3	1	2	2	1	99999999	0	3	0	0	0	0	0	1	0	1	0	0	0	1	3	3	1	4	3	4	99999999	3	2	3.66667	99999999	2	2	1	1	1	1	1	1	1	1	1	1	0	0	0	2
1	1951	5	4	5	1	1	1	6	0	1	0	0	1	0	1	1	0	1	0	0	0	4	5	4	3	4	5	5	4	4	4	4.66667	4	5	1	1	1	1	1	1	1	1	1	1	1	0	0	0	1
1	1968	3	4	1	3	1	1	7	0	2	0	0	0	0	0	0	0	0	1	0	0	3	3	3	3	3	3	4	3	3	3	3.33333	3	4	2	2	1	1	1	1	2	1	1	1	1	0	0	0	1
1	1939	7	4	2	2	1	1	7	0	2	1	0	1	0	2	0	0	0	1	0	0	3	3	3	2	3	4	5	3	3	2.75	4	3	4	2	1	1	1	1	1	1	1	1	1	99999999	0	99999999	99999999	1
1	1957	4	3	1	2	1	1	5	0	2	0	0	0	0	0	1	0	0	1	0	0	4	4	3	3	5	5	4	1	2	3.5	4.66667	1.5	5	2	1	1	1	2	1	1	1	1	1	2	0	0	0	1
1	1949	5	5	5	2	1	1	7	0	2	0	0	0	0	0	0	0	0	1	0	0	4	4	4	1	4	4	4	1	1	3.25	4	1	4	1	1	1	1	1	1	1	1	1	1	1	0	0	0	1
1	1947	5	1	4	2	1	1	4	0	2	0	0	0	0	0	1	1	0	1	0	0	3	3	3	3	5	3	5	2	4	3	4.33333	3	3	2	1	1	1	1	1	1	1	1	1	1	0	0	0	2
1	1952	5	1	1	2	2	1	3	0	2	0	0	0	0	0	1	0	1	0	0	0	4	4	4	3	5	4	4	4	1	3.75	4.33333	2.5	4	2	1	1	1	1	1	1	2	1	1	1	0	0	0	2
1	1954	5	1	5	2	3	1	5	0	3	0	0	1	0	1	0	0	1	0	0	0	4	4	3	1	3	3	3	3	3	3	3	3	5	2	1	2	1	1	1	1	1	1	1	1	0	0	0	1
1	1943	7	3	4	2	1	1	7	0	2	0	0	1	0	1	0	0	0	1	0	0	1	1	3	1	3	3	5	3	1	1.5	3.66667	2	5	1	1	2	1	1	1	1	2	1	1	1	0	0	0	2
1	1966	3	4	4	3	1	1	5	0	2	0	0	0	0	0	1	0	1	0	0	0	3	4	1	1	5	5	3	4	3	2.25	4.33333	3.5	4	2	1	2	1	2	1	1	2	1	1	2	0	0	0	1
1	1968	3	4	5	3	1	1	6	0	2	0	0	0	1	1	0	0	0	0	1	0	99999999	4	99999999	99999999	99999999	5	5	99999999	4	99999999	99999999	99999999	4	1	1	1	1	1	1	1	1	1	1	1	0	0	0	1
1	1947	5	3	1	1	1	1	6	0	1	0	0	99999999	99999999	0	99999999	99999999	1	0	0	0	1	1	1	1	5	5	5	3	1	1	5	2	4	99999999	2	99999999	99999999	99999999	1	2	1	1	1	1	99999999	0	99999999	3
1	1946	5	1	5	2	1	1	7	0	3	1	0	1	0	2	0	0	0	1	0	0	4	3	2	2	4	3	4	3	4	2.75	3.66667	3.5	4	2	2	2	1	3	1	1	2	1	1	2	1	0	1	1
1	1956	4	3	4	1	1	1	3	0	2	0	0	1	0	1	1	0	1	0	0	0	4	4	3	3	4	3	4	3	4	3.5	3.66667	3.5	4	2	1	1	1	1	1	1	1	1	1	1	0	0	0	2
1	1948	5	1	5	2	1	1	7	0	4	0	0	0	0	0	0	0	0	1	0	0	1	4	1	1	4	4	4	3	1	1.75	4	2	4	1	1	1	1	1	1	1	1	1	1	1	0	0	0	1
1	1966	3	5	2	2	1	1	3	0	2	0	0	0	0	0	0	0	1	0	0	0	5	4	3	3	4	3	4	4	4	3.75	3.66667	4	3	1	1	1	1	1	1	1	1	1	1	1	0	0	0	2
1	1967	3	4	1	1	1	1	5	0	4	0	0	1	0	1	0	1	0	0	1	0	1	3	4	1	3	4	4	1	4	2.25	3.66667	2.5	4	1	1	1	1	1	1	1	1	1	1	1	0	0	0	99999999
1	1941	7	5	1	1	2	1	3	0	4	0	0	0	1	1	0	1	0	1	0	0	1	3	1	1	3	4	4	4	2	1.5	3.66667	3	5	2	1	2	1	1	1	1	1	1	1	1	0	0	0	1
1	2001	1	1	5	3	1	1	3	0	4	0	0	0	0	0	1	0	0	1	0	0	1	1	5	1	5	5	1	1	5	2	3.66667	3	5	3	2	1	1	2	1	1	1	1	1	2	1	0	1	99999999
1	1941	7	5	3	1	1	1	5	0	2	1	1	0	1	3	1	0	1	0	0	0	4	5	3	3	5	5	5	5	1	3.75	5	3	5	1	1	1	1	2	1	1	1	1	1	1	0	0	0	1
1	1962	4	3	1	3	3	1	1	0	3	0	0	0	0	0	1	0	1	0	0	0	4	4	1	4	5	5	4	2	1	3.25	4.66667	1.5	5	2	2	1	1	1	1	1	1	1	1	1	0	0	0	1
1	1960	4	2	2	2	1	1	5	0	5	0	0	0	0	0	0	0	0	1	0	0	3	3	5	3	5	5	5	5	1	3.5	5	3	5	1	1	1	1	1	1	1	1	1	1	1	0	0	0	99999999
1	1957	4	99999999	5	1	3	1	6	0	3	0	0	0	0	0	1	0	1	0	0	0	99999999	99999999	99999999	99999999	99999999	5	5	99999999	99999999	99999999	99999999	99999999	5	99999999	3	99999999	99999999	3	99999999	3	99999999	99999999	99999999	99999999	99999999	99999999	99999999	1
1	1944	7	3	5	1	3	1	5	0	1	0	0	1	0	1	1	0	1	0	0	0	99999999	99999999	99999999	99999999	99999999	5	99999999	99999999	99999999	99999999	99999999	99999999	5	2	99999999	99999999	99999999	99999999	99999999	2	99999999	99999999	99999999	99999999	99999999	99999999	99999999	1
1	1948	5	1	5	1	1	1	99999999	0	1	0	0	0	0	0	0	0	0	1	0	0	4	4	4	1	3	3	4	2	1	3.25	3.33333	1.5	4	1	2	1	1	1	1	2	1	1	1	1	0	0	0	1
2	1968	3	2	4	3	3	1	6	0	2	0	0	0	0	0	1	0	1	0	0	0	2	2	4	2	5	5	5	2	2	2.5	5	2	4	2	1	1	1	1	1	1	1	1	1	1	0	0	0	2
2	1965	4	4	5	3	1	1	6	0	3	0	0	1	0	1	1	0	0	1	0	0	4	4	1	3	5	5	3	3	4	3	4.33333	3.5	4	2	1	1	1	1	1	1	1	1	1	1	0	0	0	1
2	1958	4	4	5	2	1	1	6	0	2	0	0	0	0	0	1	0	1	0	0	0	1	1	1	3	5	3	1	1	1	1.5	3	1	2	2	1	2	1	2	2	1	1	1	1	1	0	0	0	2
2	1953	5	1	1	2	1	1	7	0	2	1	0	0	0	1	0	0	1	0	0	0	3	3	1	2	4	5	5	1	2	2.25	4.66667	1.5	5	2	2	1	1	1	1	2	1	1	1	1	0	0	0	1
2	1951	5	1	1	2	1	1	7	1	4	0	0	99999999	99999999	0	99999999	99999999	1	0	0	0	1	1	1	1	2	4	4	3	4	1	3.33333	3.5	4	1	1	1	1	1	1	1	1	1	1	1	0	0	0	1
2	1949	5	1	4	3	3	1	6	0	2	0	0	0	0	0	0	1	0	1	0	0	3	4	2	4	4	3	3	4	2	3.25	3.33333	3	4	2	1	1	1	1	1	1	1	1	1	1	0	0	0	1
2	1951	5	4	5	2	1	1	6	0	3	0	0	0	0	0	1	0	1	0	0	0	5	5	3	5	5	5	5	1	3	4.5	5	2	5	1	1	1	1	1	1	2	1	1	1	1	0	0	0	2
2	1965	4	2	5	3	1	1	5	0	4	0	0	0	0	0	1	0	1	0	0	0	4	4	1	1	5	5	4	2	1	2.5	4.66667	1.5	5	1	1	1	1	3	1	1	1	1	1	1	1	0	1	1
2	1961	4	4	1	3	1	1	6	0	2	0	0	0	0	0	0	0	0	1	0	0	4	4	2	1	5	4	4	3	1	2.75	4.33333	2	3	2	1	1	1	1	1	1	1	1	1	1	0	0	0	2
2	1978	2	2	5	3	1	1	5	0	1	0	0	1	0	1	0	0	1	0	0	0	4	4	4	4	4	5	3	2	3	4	4	2.5	5	1	1	1	1	1	1	1	1	1	1	1	0	0	0	99999999
2	1958	4	3	4	2	1	1	6	0	4	0	0	0	0	0	1	0	1	0	0	0	5	5	5	3	5	5	5	3	1	4.5	5	2	5	2	1	1	1	1	1	1	1	1	1	1	0	0	0	1
2	1966	3	5	5	3	1	1	6	0	2	0	0	0	0	0	1	0	1	0	0	0	4	5	3	3	5	5	3	4	1	3.75	4.33333	2.5	5	2	1	1	1	1	2	2	1	1	1	1	0	0	0	1
2	1978	2	3	1	3	1	1	7	1	2	0	0	99999999	99999999	0	99999999	99999999	1	0	0	0	2	3	4	1	5	5	4	5	5	2.5	4.66667	5	5	3	3	1	1	1	2	2	2	1	1	1	2	0	2	1
2	1974	3	3	4	3	1	1	5	1	5	0	0	99999999	99999999	0	99999999	99999999	1	0	0	0	1	1	1	1	1	4	4	4	1	1	3	2.5	4	1	1	1	1	1	1	1	1	1	1	1	0	0	0	1
2	1975	3	4	2	2	1	1	7	0	3	0	0	0	0	0	1	0	0	1	0	0	4	4	2	1	5	5	5	2	1	2.75	5	1.5	5	2	1	1	1	2	1	2	1	1	1	2	0	0	0	2
2	1969	3	3	4	3	1	1	5	0	4	0	0	0	0	0	1	1	0	1	0	0	3	3	4	1	5	4	4	1	3	2.75	4.33333	2	4	1	1	1	1	1	1	1	1	1	1	1	0	0	0	1
2	1987	1	3	5	3	1	1	6	0	2	0	0	0	0	0	0	1	0	1	0	0	3	3	4	1	3	4	4	3	3	2.75	3.66667	3	4	2	2	2	1	1	1	2	1	1	1	1	0	0	0	2
2	1955	5	5	3	2	1	1	5	0	3	0	0	0	0	0	1	0	0	1	0	0	5	3	5	1	5	5	5	3	3	3.5	5	3	5	2	1	3	1	1	2	1	2	1	1	1	1	0	1	2
2	1961	4	3	4	2	1	1	5	0	2	0	0	0	0	0	1	0	1	0	0	0	5	4	3	2	5	5	5	2	2	3.5	5	2	5	2	2	2	1	1	1	2	2	1	1	1	0	0	0	99999999
2	1956	4	5	4	2	1	1	4	0	2	0	0	1	0	1	0	0	0	1	0	0	1	1	4	1	4	4	5	2	1	1.75	4.33333	1.5	4	2	2	1	1	1	1	2	1	1	1	1	0	0	0	1
2	1967	3	3	4	3	1	1	4	0	2	0	0	0	0	0	0	0	1	0	0	0	1	1	4	1	4	4	4	2	3	1.75	4	2.5	4	1	1	1	1	1	1	1	1	1	1	1	0	0	0	1
2	1968	3	3	5	3	1	1	7	0	3	0	0	1	0	1	0	0	1	0	0	0	3	3	2	3	4	4	4	4	3	2.75	4	3.5	4	2	2	1	1	1	1	1	1	1	1	1	0	0	0	2
2	1975	3	4	4	3	1	1	4	1	2	0	0	99999999	99999999	0	99999999	99999999	1	0	0	0	1	2	3	1	4	3	2	3	3	1.75	3	3	4	3	1	1	1	1	1	1	1	1	1	1	1	0	1	1
2	1952	5	3	1	2	1	1	3	0	3	0	0	0	0	0	1	0	1	0	0	0	5	5	1	1	4	4	4	4	1	3	4	2.5	5	2	1	1	1	1	1	1	1	1	1	1	0	0	0	1
2	1955	5	4	5	2	1	1	3	0	2	0	0	0	0	0	1	0	1	0	0	0	5	5	3	4	5	5	5	3	2	4.25	5	2.5	5	3	1	1	1	1	2	1	1	1	1	1	1	0	1	2
2	1963	4	1	2	3	1	1	3	0	2	0	0	0	0	0	1	0	1	0	0	0	5	5	2	3	5	3	3	4	3	3.75	3.66667	3.5	4	1	2	1	1	1	1	3	1	1	1	1	0	1	1	2
2	1965	4	1	4	3	3	1	7	0	2	0	0	1	0	1	0	0	0	1	0	0	1	2	1	1	4	4	4	3	2	1.25	4	2.5	4	2	1	1	1	1	1	1	1	1	1	1	0	0	0	1
2	1984	2	1	1	2	1	1	3	0	2	0	0	0	0	0	1	0	0	1	0	0	3	3	5	1	4	4	1	2	1	3	3	1.5	4	2	1	2	1	1	1	1	2	1	1	1	0	0	0	2
2	1968	3	5	4	3	1	1	4	0	2	0	0	1	0	1	1	0	0	1	0	0	4	4	4	2	4	4	4	2	1	3.5	4	1.5	4	2	1	1	1	1	2	1	1	1	1	1	0	0	0	1
2	1957	4	1	2	1	1	1	4	0	2	0	0	0	0	0	1	0	1	0	0	0	1	5	1	1	5	5	5	5	1	2	5	3	1	1	1	1	1	1	1	1	1	1	1	1	0	0	0	1
2	1977	2	3	5	3	3	1	4	0	2	0	0	1	0	1	0	0	1	0	0	0	3	3	3	2	4	4	4	3	3	2.75	4	3	4	2	2	1	1	1	1	2	1	1	1	1	0	0	0	1
2	1969	3	4	2	3	1	1	5	0	3	0	0	1	0	1	0	1	1	0	0	0	2	2	1	2	4	5	5	3	2	1.75	4.66667	2.5	5	1	1	3	1	1	1	1	1	1	1	1	1	0	1	2
2	1958	4	4	5	3	1	1	6	0	2	0	0	0	0	0	0	0	0	1	0	0	5	3	1	3	5	4	5	5	4	3	4.66667	4.5	4	2	1	2	1	1	1	1	1	1	1	1	0	0	0	1
2	1950	5	1	4	2	1	1	6	0	2	1	0	1	0	2	0	0	1	0	0	0	3	4	4	2	5	4	5	4	3	3.25	4.66667	3.5	5	2	1	1	1	1	1	1	1	1	1	1	0	0	0	1
2	1948	5	5	5	2	3	1	6	0	2	1	1	0	1	3	0	1	0	1	0	0	2	3	4	3	5	3	5	3	2	3	4.33333	2.5	5	2	2	2	1	1	2	2	2	1	1	1	0	0	0	2
2	1951	5	4	1	2	3	1	4	0	2	0	0	0	0	0	1	0	1	0	0	0	4	4	3	2	4	4	4	3	3	3.25	4	3	4	1	1	1	1	2	1	1	1	1	1	2	0	0	0	1
2	1959	4	5	5	3	1	1	6	0	2	0	0	0	0	0	0	0	0	0	1	0	3	3	1	2	4	3	1	3	3	2.25	2.66667	3	3	3	2	2	1	3	1	1	1	1	1	1	2	0	2	1
2	1954	5	5	4	2	1	1	4	0	2	0	0	0	0	0	1	0	1	0	0	0	4	4	1	2	4	4	4	1	1	2.75	4	1	3	2	1	1	1	1	1	1	1	1	1	1	0	0	0	1
2	1966	3	2	5	3	1	1	6	0	2	0	0	0	0	0	0	1	0	1	0	0	4	4	1	1	1	3	4	2	3	2.5	2.66667	2.5	3	1	1	1	1	1	1	1	1	1	1	1	0	0	0	1
2	1948	5	4	4	1	2	1	6	0	2	0	0	0	0	0	0	0	1	0	0	0	4	4	4	2	4	4	4	3	3	3.5	4	3	4	1	1	1	1	1	1	1	1	1	1	1	0	0	0	2
2	1946	5	4	2	3	3	1	7	0	4	0	0	0	0	0	1	0	0	1	0	0	3	3	1	3	4	3	3	2	1	2.5	3.33333	1.5	3	2	2	1	1	1	2	1	1	1	1	1	0	0	0	1
2	1948	5	5	1	2	1	1	7	0	1	0	0	0	0	0	0	1	0	1	0	0	5	4	4	1	5	5	5	5	4	3.5	5	4.5	5	1	2	1	1	1	1	2	1	1	1	1	0	0	0	2
2	1947	5	4	4	2	1	1	7	0	3	0	0	1	0	1	0	0	1	0	0	0	5	5	3	3	4	4	4	2	3	4	4	2.5	4	2	1	1	1	3	1	1	1	1	1	2	1	0	1	1
2	1944	7	1	5	1	1	1	4	1	4	0	0	99999999	99999999	0	99999999	99999999	0	0	1	0	4	4	2	1	2	3	5	3	5	2.75	3.33333	4	3	1	1	1	1	1	1	1	1	1	1	1	0	0	0	1
2	1978	2	4	2	3	1	1	4	0	2	0	0	0	0	0	1	0	0	1	0	0	5	5	3	2	5	5	3	3	3	3.75	4.33333	3	5	2	1	2	1	2	1	1	1	1	1	1	0	0	0	1
2	1957	4	5	2	2	1	1	4	0	3	0	0	1	0	1	0	0	0	1	0	0	3	4	5	1	5	5	5	1	1	3.25	5	1	5	1	1	1	1	1	1	1	1	1	1	1	0	0	0	1
2	1947	5	5	3	2	1	1	6	0	2	0	0	0	0	0	0	0	1	0	0	0	4	5	2	4	5	4	4	4	3	3.75	4.33333	3.5	4	2	2	1	1	3	1	2	1	1	1	1	1	0	1	2
2	1949	5	4	1	2	3	1	6	0	2	0	0	0	0	0	1	0	1	0	0	0	3	4	5	2	5	2	4	1	1	3.5	3.66667	1	5	2	1	1	1	1	1	1	1	1	1	1	0	0	0	1
2	1955	5	4	1	2	1	1	2	0	2	1	1	1	1	4	1	0	1	0	0	0	3	4	1	2	5	5	5	1	2	2.5	5	1.5	5	1	1	1	1	1	1	1	1	1	1	1	0	0	0	2
2	1967	3	5	5	3	1	1	2	0	2	0	0	1	0	1	1	0	1	0	0	0	3	3	1	1	5	5	5	2	1	2	5	1.5	5	2	1	1	1	1	2	1	1	1	1	1	0	0	0	1
2	1949	5	4	2	2	1	1	5	0	3	0	0	0	0	0	0	1	1	0	0	0	5	3	2	2	3	3	3	4	1	3	3	2.5	4	3	1	3	1	1	1	1	1	1	1	1	2	0	2	1
2	1968	3	4	2	3	1	1	5	0	2	0	0	0	0	0	0	0	0	1	0	0	3	4	4	3	3	4	3	3	3	3.5	3.33333	3	4	2	1	3	1	1	2	1	1	1	1	1	1	0	1	2
2	1966	3	4	1	3	1	1	6	0	3	0	0	0	0	0	0	0	1	0	0	0	1	3	1	1	4	4	4	4	3	1.5	4	3.5	3	2	1	2	1	1	1	1	1	1	1	1	0	0	0	1
2	1947	5	99999999	5	2	1	1	5	1	4	0	0	99999999	99999999	0	99999999	99999999	0	0	1	0	1	1	1	1	3	1	1	1	1	1	1.66667	1	1	2	1	1	1	1	1	2	1	1	2	1	0	0	0	2
2	1962	4	3	5	2	3	1	5	0	5	0	0	0	0	0	1	0	0	1	0	0	3	4	1	2	4	4	4	3	3	2.5	4	3	4	2	2	1	1	2	1	1	1	1	1	1	0	0	0	2
2	1952	5	3	4	2	1	1	5	0	4	0	0	0	0	0	0	0	1	0	0	0	5	1	1	1	4	1	1	1	1	2	2	1	1	2	1	1	1	1	1	1	1	1	1	1	0	0	0	2
2	1983	2	4	1	2	1	1	7	0	2	0	0	1	0	1	0	0	0	1	0	0	4	5	4	4	5	5	5	4	1	4.25	5	2.5	5	2	1	2	1	1	1	1	1	1	1	1	0	0	0	2
2	1963	4	4	5	2	1	1	3	0	2	0	0	0	0	0	1	0	1	0	0	0	4	4	4	2	5	5	5	3	2	3.5	5	2.5	5	2	1	1	1	2	1	1	1	1	1	1	0	0	0	99999999
2	1954	5	5	5	2	1	1	4	0	3	1	0	0	0	1	0	1	1	0	0	0	2	4	3	1	4	4	5	3	2	2.5	4.33333	2.5	4	1	1	1	1	1	1	1	1	1	1	1	0	0	0	2
2	1985	2	3	4	3	1	1	4	0	4	0	0	0	0	0	1	0	0	1	0	0	5	5	4	1	4	4	5	5	5	3.75	4.33333	5	5	1	2	1	1	1	1	1	1	1	1	1	0	0	0	1
2	1958	4	5	4	2	1	1	4	0	3	0	0	0	0	0	0	0	1	0	0	0	4	4	1	2	3	4	3	1	1	2.75	3.33333	1	4	3	1	2	1	3	2	1	1	1	1	1	2	0	2	2
2	1958	4	1	3	2	1	1	4	0	2	0	0	1	0	1	1	0	1	0	0	0	3	3	1	5	5	5	5	2	1	3	5	1.5	4	2	2	1	1	1	1	2	1	1	1	1	0	0	0	2
2	1954	5	3	5	2	1	1	4	0	3	0	0	0	0	0	0	1	0	1	0	0	4	4	3	2	4	3	2	4	4	3.25	3	4	4	2	3	2	1	2	2	2	1	1	1	1	1	0	1	2
2	1967	3	5	4	3	1	1	7	0	2	0	0	0	0	0	1	0	1	0	0	1	4	4	2	2	5	4	5	3	2	3	4.66667	2.5	4	2	1	1	1	1	1	1	1	1	1	1	0	0	0	1
2	1946	5	5	4	2	2	1	7	0	3	0	0	0	0	0	1	0	0	1	0	0	3	5	4	3	5	5	5	1	1	3.75	5	1	5	3	1	1	1	1	1	1	1	1	1	1	1	0	1	1
2	1990	1	3	2	2	1	1	7	0	2	0	0	0	0	0	0	0	0	1	0	0	5	4	5	1	5	3	5	3	1	3.75	4.33333	2	5	1	1	1	1	1	1	1	1	1	1	1	0	0	0	1
2	1946	5	3	1	1	2	1	4	0	2	0	0	0	0	0	0	0	1	0	0	0	4	4	4	2	3	4	4	3	3	3.5	3.66667	3	4	2	1	2	1	1	1	1	1	1	1	1	0	0	0	2
2	1960	4	3	5	3	1	1	4	0	4	0	0	0	0	0	1	0	1	0	0	0	3	3	1	3	4	3	3	2	2	2.5	3.33333	2	3	2	1	1	1	1	1	1	1	1	1	1	0	0	0	1
2	1972	3	3	2	3	1	1	3	0	2	0	0	0	0	0	1	0	1	0	0	0	1	1	1	1	4	3	3	2	1	1	3.33333	1.5	1	1	2	1	1	1	1	2	1	1	1	1	0	0	0	1
2	1959	4	3	4	2	1	1	6	0	1	0	0	0	0	0	0	1	1	0	0	0	4	4	4	2	4	4	5	2	2	3.5	4.33333	2	5	2	2	1	1	1	1	2	1	1	1	1	0	0	0	1
2	1962	4	2	5	3	1	1	7	0	3	0	0	0	0	0	0	0	1	0	0	0	3	3	2	1	4	3	3	1	1	2.25	3.33333	1	4	1	1	1	1	1	1	1	1	1	1	1	0	0	0	1
2	1956	4	3	1	1	1	1	7	0	1	0	0	1	0	1	0	0	1	1	0	0	5	5	3	4	5	5	5	3	3	4.25	5	3	4	2	1	1	1	1	1	1	1	1	1	1	0	0	0	2
2	1949	5	2	5	1	3	1	7	0	2	0	0	0	0	0	0	1	0	1	0	0	1	4	1	4	4	4	3	3	1	2.5	3.66667	2	5	1	2	1	1	1	2	1	1	1	1	1	0	0	0	1
2	1965	4	5	4	3	1	1	3	0	3	0	0	0	0	0	1	0	1	0	0	0	1	1	3	1	5	5	5	1	1	1.5	5	1	5	2	1	1	1	1	1	1	2	1	1	1	0	0	0	1
2	1962	4	3	5	1	1	1	4	0	2	0	0	0	0	0	1	0	0	1	0	0	4	4	2	3	4	4	4	4	3	3.25	4	3.5	4	1	1	1	1	1	2	1	1	1	1	1	0	0	0	2
2	1963	4	1	5	3	1	1	7	0	2	0	0	1	0	1	0	0	1	0	0	0	1	1	1	2	5	4	1	1	1	1.25	3.33333	1	5	1	2	2	1	1	1	2	1	1	1	1	0	0	0	2
2	99999999	99999999	3	2	2	1	1	6	0	3	0	0	0	0	0	1	0	1	0	0	0	3	4	3	4	5	4	4	3	4	3.5	4.33333	3.5	3	2	2	1	1	1	1	2	1	1	1	99999999	0	99999999	99999999	2
2	1959	4	1	5	1	1	1	7	0	3	0	0	0	0	0	1	0	0	1	0	0	4	4	3	5	4	3	2	5	3	4	3	4	4	3	2	4	1	2	1	2	1	1	1	2	99999999	0	99999999	2
2	1964	4	3	5	3	1	1	1	0	2	0	0	0	0	0	1	0	0	1	0	0	3	3	2	3	4	4	4	4	4	2.75	4	4	4	2	1	3	1	1	1	1	2	1	1	1	1	0	1	2
2	1951	5	4	5	99999999	1	1	4	0	3	0	0	0	0	0	1	0	1	0	0	0	5	5	5	3	5	5	5	5	5	4.5	5	5	5	1	1	1	1	1	1	1	1	1	1	1	0	0	0	2
2	1964	4	3	2	3	1	1	5	0	3	0	0	0	0	0	1	0	0	0	1	0	4	4	3	2	5	5	4	4	5	3.25	4.66667	4.5	4	2	2	2	1	1	1	2	1	1	1	1	0	0	0	2
2	1949	5	3	4	2	1	1	6	0	2	0	0	0	0	0	0	1	1	0	0	0	3	4	3	3	3	3	3	5	5	3.25	3	5	4	1	1	1	1	1	1	1	1	1	1	1	0	0	0	2
2	1984	2	4	2	2	2	1	5	0	2	0	0	0	0	0	0	1	1	0	0	0	5	5	5	2	5	5	5	3	1	4.25	5	2	5	2	2	2	1	1	1	2	2	1	1	1	0	0	0	2
1	1939	7	4	5	1	1	2	6	0	2	0	0	0	0	0	0	0	1	0	0	0	5	5	4	3	5	5	5	3	5	4.25	5	4	5	1	1	1	1	1	1	1	1	1	1	1	0	0	0	1
1	1959	4	2	4	3	1	2	6	0	5	0	0	1	0	1	1	0	1	0	0	0	3	3	1	2	5	4	4	3	1	2.25	4.33333	2	5	2	2	1	1	2	1	1	1	1	1	1	0	0	0	1
1	1962	4	4	4	3	3	2	7	0	2	0	0	1	0	1	0	0	1	0	0	1	3	3	3	3	5	5	5	3	5	3	5	4	3	2	1	1	1	1	1	1	1	1	1	1	0	0	0	2
1	1950	5	4	1	1	1	2	7	0	4	0	0	1	0	1	0	0	1	0	1	0	4	4	1	3	4	4	3	3	1	3	3.66667	2	4	2	3	1	3	1	2	3	1	3	3	1	2	3	5	3
1	1975	3	4	4	3	1	2	5	0	2	0	0	0	0	0	0	1	1	0	0	0	2	3	3	2	5	5	2	2	3	2.5	4	2.5	5	2	1	2	1	1	1	1	1	1	1	1	0	0	0	2
1	1971	3	3	5	3	1	2	7	0	1	0	0	0	0	0	0	1	1	0	0	0	5	5	5	3	5	4	4	4	3	4.5	4.33333	3.5	5	3	2	2	1	1	1	1	1	1	1	1	1	0	1	2
1	1972	3	5	5	3	1	2	7	0	2	0	0	0	0	0	0	0	0	1	0	0	3	3	1	3	5	5	4	2	1	2.5	4.66667	1.5	5	2	1	1	1	1	1	2	1	2	1	1	0	0	0	2
1	1960	4	4	1	2	1	2	7	0	2	1	0	0	0	1	0	0	0	1	0	0	2	3	5	1	5	5	3	4	1	2.75	4.33333	2.5	5	2	2	3	1	1	2	2	2	1	1	1	1	0	1	1
1	1953	5	4	5	2	1	2	7	0	4	0	0	0	0	0	0	0	1	0	0	0	4	4	4	3	3	4	2	3	4	3.75	3	3.5	4	1	2	2	2	1	1	3	2	1	1	1	0	1	1	2
1	1963	4	4	1	2	1	2	3	0	2	0	0	0	1	1	0	0	1	0	0	0	5	5	2	3	5	5	3	5	2	3.75	4.33333	3.5	5	2	2	1	1	1	1	2	1	1	1	1	0	0	0	2
1	1967	3	4	1	3	1	2	4	0	4	0	0	0	0	0	1	0	0	0	1	0	3	3	3	3	4	4	4	4	3	3	4	3.5	3	1	2	1	1	1	1	2	1	1	1	1	0	0	0	2
1	1986	1	2	4	2	1	2	6	0	4	0	0	0	0	0	1	0	0	1	0	0	5	5	5	5	1	1	1	1	1	5	1	1	5	2	3	2	1	1	2	3	1	1	1	1	1	1	2	99999999
1	1959	4	1	1	1	2	2	7	0	3	0	0	0	0	0	1	0	1	0	0	0	5	5	5	3	5	5	3	3	5	4.5	4.33333	4	5	1	1	1	1	3	1	1	1	1	1	2	1	0	1	1
1	1973	3	2	1	3	1	2	7	0	3	0	0	0	0	0	0	0	1	0	0	0	5	5	3	5	5	5	3	5	5	4.5	4.33333	5	5	2	1	1	1	1	1	2	1	1	1	1	0	0	0	2
1	1977	2	5	5	3	1	2	6	0	2	0	0	0	1	1	0	0	0	1	0	0	4	4	2	2	5	5	5	1	1	3	5	1	5	2	2	2	1	1	1	2	1	1	1	1	0	0	0	2
1	1999	1	2	5	3	1	2	6	0	2	0	0	0	0	0	0	1	0	0	1	1	5	5	4	4	5	5	5	2	3	4.5	5	2.5	5	2	2	2	1	1	1	2	1	1	1	1	0	0	0	2
1	1964	4	1	1	3	1	2	6	1	2	0	0	99999999	99999999	0	99999999	99999999	0	0	1	0	5	5	1	5	4	4	3	5	3	4	3.66667	4	5	2	2	1	1	1	1	2	1	1	1	1	0	0	0	1
1	1959	4	5	1	3	1	2	6	0	3	1	0	1	0	2	0	0	0	1	0	0	4	4	4	2	4	4	3	2	3	3.5	3.66667	2.5	4	2	2	1	1	1	1	2	1	1	1	1	0	0	0	3
1	1954	5	3	1	2	1	2	6	0	2	0	0	0	0	0	0	0	1	0	0	0	1	4	1	1	4	4	4	1	1	1.75	4	1	4	1	1	1	1	1	1	3	1	1	1	1	0	1	1	2
1	1979	2	4	2	2	1	2	7	0	2	0	0	0	0	0	0	0	1	0	0	0	1	1	1	1	3	4	4	3	3	1	3.66667	3	4	2	3	2	1	1	2	3	2	1	1	1	1	1	2	2
1	1966	3	4	1	3	1	2	6	0	2	0	0	1	0	1	0	1	1	0	0	0	2	4	2	2	5	5	3	3	2	2.5	4.33333	2.5	5	2	1	1	1	1	1	2	1	1	1	1	0	0	0	2
1	1963	4	4	5	3	1	2	6	0	2	0	0	0	0	0	0	0	1	0	0	0	4	4	3	4	4	4	2	3	3	3.75	3.33333	3	5	3	1	2	1	1	3	1	2	1	1	1	1	1	2	2
1	1961	4	4	1	2	2	2	6	0	2	0	0	0	0	0	0	0	1	0	0	0	4	4	5	4	5	5	3	5	3	4.25	4.33333	4	5	2	2	1	1	1	2	2	1	2	1	1	0	0	0	2
1	1969	3	4	2	3	1	2	5	0	2	0	0	1	0	1	0	0	1	0	0	0	4	5	1	1	5	5	3	2	1	2.75	4.33333	1.5	5	2	2	1	1	1	1	2	1	1	1	1	0	0	0	2
1	1976	2	4	5	3	1	2	6	0	3	0	0	1	0	1	0	0	1	0	0	0	5	5	5	4	5	5	3	5	3	4.75	4.33333	4	5	2	3	1	1	1	2	3	1	1	1	1	1	1	2	3
1	1955	5	4	5	1	1	2	6	0	2	0	0	0	0	0	0	0	0	1	0	0	5	5	5	2	5	5	5	5	5	4.25	5	5	5	1	2	2	1	1	1	2	1	1	1	1	0	0	0	1
1	1962	4	1	5	2	3	2	5	0	2	0	0	0	0	0	0	0	1	0	0	0	5	5	5	5	5	5	5	3	1	5	5	2	5	1	1	1	1	1	1	1	1	1	1	1	0	0	0	99999999
1	1973	3	3	5	3	1	2	5	0	2	0	0	0	0	0	0	0	1	0	0	0	1	1	1	1	5	5	5	5	5	1	5	5	4	2	2	1	1	1	2	2	1	1	1	1	0	0	0	2
1	1969	3	4	5	3	1	2	5	0	3	0	0	1	0	1	0	0	1	0	0	0	3	4	1	1	3	4	3	2	5	2.25	3.33333	3.5	4	1	2	1	1	3	1	2	1	1	1	1	1	0	1	1
1	1985	2	4	3	2	2	2	7	0	2	0	0	0	0	0	0	0	1	0	0	0	4	5	1	1	5	5	5	5	5	2.75	5	5	5	1	1	1	1	1	1	1	2	1	1	1	0	0	0	2
1	1975	3	4	3	3	2	2	5	0	2	0	0	1	0	1	0	0	1	0	0	0	2	2	1	1	1	5	4	2	2	1.5	3.33333	2	5	3	3	2	1	1	2	1	1	1	1	1	2	0	2	1
1	1999	1	1	3	3	3	2	2	0	2	0	0	0	0	0	0	1	1	0	0	0	4	4	3	4	5	5	3	1	1	3.75	4.33333	1	5	3	2	1	1	2	1	1	1	1	1	1	1	0	1	2
1	1944	7	3	5	1	1	2	5	0	2	0	0	0	0	0	0	1	1	0	0	0	3	3	3	3	3	5	3	5	1	3	3.66667	3	5	2	3	1	1	1	1	3	1	1	1	1	1	1	2	1
1	1979	2	4	5	3	1	2	5	0	1	0	0	0	0	0	0	0	1	0	0	0	4	4	4	3	5	5	4	1	1	3.75	4.66667	1	4	3	2	2	1	2	1	2	1	1	1	1	1	0	1	1
1	1987	1	4	4	3	1	2	5	0	2	1	0	1	0	2	0	0	1	0	0	0	5	5	3	4	5	5	5	2	4	4.25	5	3	5	1	1	1	1	1	1	1	1	1	1	1	0	0	0	1
1	1981	2	5	4	3	1	2	6	0	1	1	0	1	1	3	1	0	0	0	0	1	3	3	1	1	4	4	4	1	1	2	4	1	5	1	1	1	1	1	1	1	1	1	2	1	0	0	0	2
1	1971	3	4	1	3	2	2	5	0	2	0	0	1	0	1	0	0	0	1	0	0	2	3	2	3	4	2	3	3	3	2.5	3	3	5	3	2	1	1	1	2	1	1	1	1	1	1	0	1	1
1	1976	2	4	5	3	1	2	5	0	1	0	0	1	0	1	0	1	0	1	0	0	5	5	1	3	5	5	3	3	2	3.5	4.33333	2.5	5	2	1	1	1	1	1	1	1	1	1	1	0	0	0	1
1	1962	4	4	1	3	1	2	5	0	3	0	0	0	0	0	0	0	1	0	0	0	4	4	4	2	4	4	4	3	3	3.5	4	3	4	1	1	1	1	1	1	1	1	1	1	1	0	0	0	1
1	1963	4	4	5	3	1	2	5	0	2	0	0	1	0	1	0	0	0	1	0	0	1	1	1	1	4	4	3	3	1	1	3.66667	2	4	2	1	2	1	1	1	1	1	1	1	1	0	0	0	2
1	1978	2	4	5	3	1	2	2	0	3	0	0	0	0	0	0	1	0	1	0	0	1	1	5	1	4	4	5	4	3	2	4.33333	3.5	5	2	1	1	1	1	2	1	1	1	1	1	0	0	0	2
1	1973	3	2	4	3	1	2	5	0	2	0	0	0	0	0	0	0	1	0	0	0	4	5	3	4	4	4	4	4	4	4	4	4	5	3	2	2	1	2	3	3	2	1	1	2	1	2	3	3
1	1955	5	3	4	1	1	2	6	1	4	0	0	99999999	99999999	0	99999999	99999999	0	0	1	0	1	1	1	1	5	1	4	1	1	1	3.33333	1	1	1	1	1	1	1	1	1	1	1	1	1	0	0	0	99999999
1	1959	4	4	1	2	1	2	4	0	2	0	0	1	0	1	0	0	0	1	0	0	3	4	2	3	5	4	4	3	3	3	4.33333	3	4	2	1	1	1	1	1	1	1	1	1	1	0	0	0	2
1	1963	4	5	5	3	1	2	6	0	1	1	1	0	1	3	0	0	1	0	0	0	2	2	2	2	5	5	4	3	4	2	4.66667	3.5	5	3	3	1	1	1	2	2	1	1	1	1	2	0	2	2
1	1968	3	3	5	3	3	2	7	0	3	0	0	0	0	0	0	0	0	0	0	1	1	1	1	1	4	4	4	5	4	1	4	4.5	1	2	2	4	1	2	1	1	1	1	1	1	99999999	0	99999999	1
1	1960	4	2	2	2	2	2	5	0	2	0	0	0	0	0	1	0	1	0	0	0	4	4	5	3	4	5	2	3	1	4	3.66667	2	5	2	2	1	1	3	1	2	1	1	1	2	1	0	1	2
1	1978	2	4	1	3	1	2	4	0	2	0	0	1	0	1	0	0	0	1	0	0	4	4	4	3	4	5	4	3	2	3.75	4.33333	2.5	5	2	1	2	1	2	2	1	1	1	1	1	0	0	0	2
1	1983	2	4	5	3	1	2	3	0	2	0	0	1	0	1	0	0	1	0	0	0	5	5	1	3	5	5	5	3	3	3.5	5	3	5	2	1	1	1	1	1	1	1	1	1	1	0	0	0	99999999
1	1978	2	4	1	3	2	2	4	1	2	0	0	99999999	99999999	0	99999999	99999999	1	0	0	0	1	1	1	1	1	5	1	1	1	1	2.33333	1	5	1	2	1	1	1	1	1	1	1	1	1	0	0	0	2
1	1963	4	4	5	2	1	2	4	0	2	1	0	1	0	2	0	0	1	0	0	0	4	4	3	2	4	5	4	1	1	3.25	4.33333	1	5	2	1	2	1	1	1	2	1	1	1	1	0	0	0	2
1	1983	2	4	4	1	2	2	4	0	2	0	0	0	0	0	0	0	1	0	0	0	4	5	4	3	4	5	4	3	2	4	4.33333	2.5	5	2	1	1	1	1	2	1	1	1	1	1	0	0	0	2
1	1972	3	4	5	3	1	2	4	0	2	1	1	1	1	4	0	0	0	1	0	0	4	4	1	4	5	5	3	1	1	3.25	4.33333	1	5	2	2	1	1	2	1	1	1	1	1	1	0	0	0	99999999
1	1989	1	1	5	1	2	2	4	0	2	0	0	0	0	0	1	0	0	1	0	0	4	4	1	4	4	4	4	1	1	3.25	4	1	4	2	2	2	1	1	1	1	1	1	1	1	0	0	0	1
1	1985	2	4	2	3	3	2	4	0	3	0	0	1	0	1	1	0	0	1	0	1	4	4	3	3	4	5	4	4	3	3.5	4.33333	3.5	4	1	2	1	2	3	2	1	1	1	1	1	1	0	1	2
1	1953	5	5	4	2	3	2	4	0	1	0	0	1	0	1	0	0	1	0	0	0	4	4	1	5	5	5	5	1	1	3.5	5	1	5	2	2	2	1	2	1	2	1	1	1	1	0	0	0	1
1	1983	2	5	1	3	1	2	3	0	3	0	0	1	1	2	0	0	1	0	0	0	4	4	3	2	5	5	3	3	3	3.25	4.33333	3	5	2	1	1	1	1	2	1	1	1	1	1	0	0	0	2
1	1950	5	1	5	2	1	2	3	0	2	0	0	0	0	0	0	0	1	0	0	0	1	1	1	1	5	5	2	1	1	1	4	1	4	1	1	1	1	1	1	1	1	1	1	1	0	0	0	1
1	1966	3	4	5	3	1	2	7	0	2	0	0	0	0	0	0	0	0	0	1	0	5	3	5	2	3	4	2	1	1	3.75	3	1	5	2	2	2	1	1	1	1	2	1	2	1	0	0	0	3
1	1961	4	5	3	3	1	2	3	0	3	1	0	1	0	2	0	0	0	1	0	0	3	4	3	2	5	5	5	3	3	3	5	3	3	2	2	1	1	2	1	1	1	1	1	1	0	0	0	2
1	1960	4	3	4	3	3	2	2	0	2	0	0	0	0	0	1	1	1	0	0	0	5	5	1	5	5	5	5	1	1	4	5	1	5	1	1	1	1	1	1	1	1	1	1	1	0	0	0	2
1	1963	4	4	5	2	1	2	3	0	3	0	0	0	0	0	1	0	1	0	0	0	3	3	3	3	5	5	3	3	2	3	4.33333	2.5	5	2	1	1	1	1	1	1	1	1	1	1	0	0	0	2
1	1971	3	4	4	3	1	2	3	0	3	0	0	0	0	0	0	0	1	0	0	0	3	3	5	3	4	3	5	1	3	3.5	4	2	5	2	2	1	1	3	1	2	1	1	1	1	1	0	1	99999999
1	1967	3	1	5	2	3	2	3	0	2	0	0	0	0	0	1	0	0	1	0	0	4	4	3	1	5	5	5	4	2	3	5	3	5	1	1	1	1	1	1	1	1	1	1	1	0	0	0	1
1	1978	2	2	5	1	1	2	5	0	3	0	0	0	0	0	0	0	0	0	1	0	1	1	1	1	4	4	4	1	1	1	4	1	4	2	1	1	1	1	1	2	1	1	1	1	0	0	0	2
1	1974	3	3	5	3	1	2	3	0	3	0	0	0	0	0	0	1	0	1	0	0	5	5	2	4	5	5	2	2	4	4	4	3	5	2	2	1	1	1	1	2	1	1	1	1	0	0	0	2
1	1991	1	4	5	3	3	2	2	0	2	0	0	0	0	0	0	0	0	1	0	0	5	5	4	4	3	5	5	2	3	4.5	4.33333	2.5	5	1	1	1	1	1	1	1	1	1	1	1	0	0	0	1
1	1972	3	5	5	3	3	2	2	0	3	0	0	0	0	0	0	1	0	1	0	0	3	3	3	1	5	5	5	2	3	2.5	5	2.5	5	1	2	1	1	1	1	2	1	1	1	1	0	0	0	2
1	1950	5	4	4	1	2	2	3	0	4	0	0	0	0	0	1	0	1	0	0	0	4	4	3	3	4	4	1	1	1	3.5	3	1	4	2	1	1	1	1	1	1	1	1	1	1	0	0	0	2
1	1993	1	4	1	2	2	2	2	0	2	0	0	0	0	0	0	0	1	1	0	0	4	3	3	3	4	4	3	3	2	3.25	3.66667	2.5	4	2	1	2	1	1	1	1	2	1	1	1	0	0	0	2
1	1967	3	4	1	3	3	2	1	0	2	0	0	0	0	0	0	0	0	1	0	0	4	4	5	3	4	5	3	3	2	4	4	2.5	4	1	2	1	1	1	1	2	1	1	1	1	0	0	0	2
1	1974	3	3	2	3	1	2	1	0	3	1	0	1	0	2	0	0	0	1	0	0	4	4	2	2	5	5	3	1	1	3	4.33333	1	5	2	2	1	1	1	2	3	1	1	1	1	0	1	1	3
1	1981	2	99999999	4	2	2	2	1	0	3	0	0	0	0	0	0	1	1	0	0	0	3	4	3	4	4	4	3	2	3	3.5	3.66667	2.5	4	3	1	1	1	1	1	1	1	1	1	1	1	0	1	2
1	1966	3	4	4	3	1	2	5	1	3	0	0	99999999	99999999	0	99999999	99999999	0	0	1	0	5	4	1	1	3	4	4	1	1	2.75	3.66667	1	5	2	2	2	1	1	1	2	1	1	1	1	0	0	0	2
1	1975	3	3	2	3	1	2	2	0	2	0	0	0	1	1	0	0	0	1	0	0	4	4	3	1	5	5	5	5	1	3	5	3	4	1	1	1	1	1	1	1	1	1	1	1	0	0	0	1
1	1967	3	4	1	3	1	2	3	0	2	0	0	1	1	2	0	0	0	1	0	0	5	5	1	3	5	5	3	2	2	3.5	4.33333	2	5	2	1	2	1	1	2	2	2	2	1	1	0	0	0	3
1	1981	2	4	1	3	2	2	6	1	3	0	0	99999999	99999999	0	99999999	99999999	0	0	1	0	1	1	1	1	3	3	2	1	1	1	2.66667	1	1	2	3	2	1	2	1	2	1	1	1	1	1	0	1	2
1	1967	3	4	5	3	1	2	5	0	2	0	0	1	0	1	0	0	1	0	0	0	4	3	1	3	5	5	3	2	3	2.75	4.33333	2.5	5	2	2	2	1	1	2	2	1	1	1	1	0	0	0	3
1	1983	2	4	2	3	1	2	5	0	3	0	0	1	0	1	0	0	0	1	0	0	4	4	4	4	4	4	3	4	4	4	3.66667	4	5	2	1	1	1	1	1	1	1	1	1	1	0	0	0	1
1	1989	1	5	1	3	1	2	7	0	2	1	1	1	0	3	0	0	0	1	0	0	3	2	1	1	3	5	5	2	1	1.75	4.33333	1.5	5	2	1	1	1	1	2	1	1	1	1	1	0	0	0	2
1	1965	4	2	1	3	3	2	4	0	3	0	0	0	0	0	1	0	1	0	0	0	1	4	1	1	5	4	3	3	1	1.75	4	2	4	2	1	1	1	1	2	1	1	1	1	1	0	0	0	2
1	1968	3	3	5	3	1	2	2	0	3	0	0	0	0	0	0	0	0	1	0	0	5	5	5	3	5	5	2	3	3	4.5	4	3	5	2	1	1	1	1	1	1	1	1	1	1	0	0	0	2
1	1953	5	3	1	2	1	2	2	0	2	1	0	0	0	1	1	0	1	0	0	0	3	4	1	2	5	5	3	3	2	2.5	4.33333	2.5	5	2	1	1	1	1	1	1	1	1	1	1	0	0	0	1
1	1953	5	4	2	1	3	2	3	0	2	0	0	0	0	0	0	0	0	1	0	0	3	3	4	2	5	5	5	3	1	3	5	2	4	2	3	1	1	1	1	1	1	1	1	1	1	0	1	1
1	1967	3	4	1	3	1	2	3	0	2	0	0	0	0	0	0	1	0	1	0	0	3	3	1	1	4	4	1	1	3	2	3	2	5	1	1	2	1	1	1	1	1	1	1	1	0	0	0	2
1	1968	3	3	4	3	1	2	4	0	4	0	0	0	0	0	1	0	0	1	0	0	4	3	5	1	4	4	5	4	4	3.25	4.33333	4	5	1	1	1	1	1	1	1	1	1	1	1	0	0	0	2
1	1974	3	4	2	3	3	2	6	0	3	0	0	1	0	1	0	0	0	1	0	0	1	1	1	1	5	5	4	2	1	1	4.66667	1.5	5	1	2	1	1	1	1	2	1	1	1	1	0	0	0	2
1	1968	3	1	4	3	3	2	6	0	3	0	0	0	0	0	1	0	0	1	0	0	4	4	5	5	5	5	2	5	2	4.5	4	3.5	5	2	2	1	1	1	1	1	1	1	1	1	0	0	0	99999999
1	1968	3	4	5	3	1	2	7	0	2	1	0	1	0	2	0	0	0	1	0	0	4	4	1	3	5	5	4	2	3	3	4.66667	2.5	5	2	1	1	1	1	2	1	1	1	1	1	0	0	0	1
1	1969	3	4	99999999	2	1	2	3	0	2	0	0	0	0	0	1	0	1	0	0	0	5	5	3	3	5	5	3	3	1	4	4.33333	2	5	2	2	1	1	1	1	2	1	1	1	1	0	0	0	3
1	1954	5	1	5	2	1	2	4	0	2	0	0	1	0	1	1	0	1	0	0	0	2	3	1	5	5	3	1	1	4	2.75	3	2.5	1	2	1	2	1	2	1	1	1	1	1	2	0	0	0	1
1	1963	4	4	5	2	1	2	3	0	2	1	1	1	1	4	0	0	0	1	0	0	2	4	3	4	5	5	3	2	3	3.25	4.33333	2.5	5	1	1	1	1	2	1	1	1	1	1	1	0	0	0	2
1	1947	5	4	5	2	3	2	4	0	2	1	0	1	0	2	0	0	0	1	0	0	5	5	5	3	5	5	5	5	5	4.5	5	5	5	2	1	2	1	1	1	1	1	1	1	1	0	0	0	1
1	1968	3	3	5	3	1	2	6	0	3	1	0	0	0	1	0	1	1	0	0	0	4	4	3	3	4	3	3	3	2	3.5	3.33333	2.5	4	1	2	2	1	2	1	2	1	1	1	1	0	0	0	1
1	1975	3	4	4	3	1	2	6	0	3	0	0	0	0	0	0	0	0	1	0	0	2	2	2	2	3	5	4	1	1	2	4	1	5	2	1	3	1	1	1	1	1	1	1	1	1	0	1	1
1	1975	3	4	5	3	1	2	6	0	3	0	0	0	0	0	0	0	1	0	0	0	1	1	1	1	5	5	2	1	4	1	4	2.5	4	2	1	1	1	1	1	1	1	1	1	1	0	0	0	1
1	1945	7	4	3	2	1	2	6	0	2	0	0	1	0	1	0	0	1	0	0	0	4	4	4	3	4	5	3	2	2	3.75	4	2	5	2	1	2	1	1	2	1	2	1	1	1	0	0	0	1
1	1977	2	4	5	3	1	2	6	0	4	0	0	0	0	0	0	1	1	0	0	0	3	3	3	3	5	3	2	3	1	3	3.33333	2	4	1	1	1	1	1	1	1	1	1	1	1	0	0	0	1
1	1963	4	4	4	3	3	2	5	0	2	0	0	1	0	1	0	0	1	0	0	0	3	4	3	3	4	4	4	2	3	3.25	4	2.5	4	1	1	2	1	1	1	1	1	1	1	1	0	0	0	1
1	1980	2	4	5	2	1	2	6	0	1	0	0	1	1	2	0	0	1	0	0	0	4	4	3	3	5	5	3	3	2	3.5	4.33333	2.5	5	2	2	2	2	1	2	2	2	1	1	1	0	0	0	1
1	1957	4	1	2	2	1	2	7	0	2	0	0	1	0	1	0	0	1	0	0	0	3	3	2	1	5	5	2	1	1	2.25	4	1	5	2	3	1	1	1	2	3	1	1	1	1	1	1	2	2
1	1999	1	1	4	3	1	2	2	1	3	0	0	99999999	99999999	0	99999999	99999999	0	0	1	0	2	2	1	1	3	2	3	3	1	1.5	2.66667	2	5	1	2	1	1	1	1	2	1	1	1	1	0	0	0	2
1	1995	1	1	2	2	1	2	4	1	4	0	0	99999999	99999999	0	99999999	99999999	0	0	1	0	1	1	1	1	1	1	1	1	1	1	1	1	1	2	1	1	1	1	1	1	1	1	1	1	0	0	0	1
1	1961	4	4	1	2	1	2	2	0	2	0	0	1	0	1	0	0	1	0	0	0	4	4	1	1	4	4	3	2	1	2.5	3.66667	1.5	5	2	1	1	1	1	1	1	1	1	1	1	0	0	0	1
1	1974	3	4	1	3	1	2	4	0	2	0	0	1	1	2	0	1	0	1	0	0	5	5	4	4	4	5	5	3	2	4.5	4.66667	2.5	5	2	1	1	1	1	1	1	1	1	1	1	0	0	0	2
1	1968	3	4	1	1	2	2	3	0	2	0	0	0	0	0	0	0	1	0	0	0	5	5	5	5	5	5	3	4	3	5	4.33333	3.5	5	2	3	2	1	1	1	2	1	1	1	1	1	0	1	2
1	1969	3	3	5	3	3	2	4	0	4	0	0	0	0	0	0	0	0	1	0	0	2	4	2	3	4	5	3	2	1	2.75	4	1.5	5	1	1	1	1	1	1	1	1	1	1	1	0	0	0	2
1	1965	4	1	5	2	1	2	4	0	3	0	0	0	0	0	0	1	0	1	0	0	5	5	5	3	5	5	3	3	3	4.5	4.33333	3	5	2	2	1	1	1	2	2	1	1	1	1	0	0	0	2
1	1980	2	5	5	1	1	2	5	0	2	0	0	1	0	1	0	0	0	0	1	0	3	3	2	1	3	4	3	3	3	2.25	3.33333	3	4	3	2	1	1	1	3	3	1	1	1	1	1	2	3	3
1	1970	3	1	1	3	1	2	6	1	5	0	0	99999999	99999999	0	99999999	99999999	0	1	0	0	4	4	4	3	4	4	4	4	1	3.75	4	2.5	4	1	1	1	1	1	1	1	1	1	1	1	0	0	0	1
1	1981	2	4	5	3	1	2	7	0	2	0	0	0	0	0	1	0	1	0	0	0	4	5	1	3	5	5	3	4	3	3.25	4.33333	3.5	5	1	2	1	1	1	1	1	1	1	1	1	0	0	0	1
1	1952	5	4	4	1	1	2	2	0	2	0	0	1	0	1	0	0	0	1	0	0	5	5	2	5	5	5	2	3	4	4.25	4	3.5	5	2	1	1	1	1	1	1	1	1	1	1	0	0	0	1
1	1989	1	4	5	2	2	2	2	0	2	1	0	1	0	2	0	0	1	0	0	0	3	4	3	2	4	4	3	2	2	3	3.66667	2	5	2	2	1	1	1	2	2	1	1	1	1	0	0	0	2
1	1989	1	4	1	2	2	2	5	0	2	1	0	1	0	2	0	0	1	0	0	0	5	4	1	4	5	5	3	1	1	3.5	4.33333	1	5	2	2	2	1	2	1	2	1	2	1	1	0	0	0	2
1	1968	3	4	4	3	1	2	4	0	1	0	0	0	0	0	0	0	1	0	0	0	4	4	3	5	5	5	5	3	1	4	5	2	5	2	1	1	1	1	2	1	1	1	1	1	0	0	0	1
1	1955	5	3	5	2	1	2	4	0	4	0	0	0	0	0	1	0	1	0	0	0	5	5	1	2	5	5	4	5	5	3.25	4.66667	5	4	2	1	1	1	3	2	2	1	1	1	2	1	0	1	3
1	1971	3	4	4	3	1	2	5	1	3	0	0	99999999	99999999	0	99999999	99999999	0	0	1	0	5	5	5	4	5	5	3	4	5	4.75	4.33333	4.5	5	2	2	3	1	1	1	2	1	1	1	1	1	0	1	1
1	1968	3	2	4	3	1	2	6	0	3	0	0	0	0	0	0	0	0	1	0	0	4	4	4	2	4	4	4	3	3	3.5	4	3	4	2	2	2	1	1	1	3	1	1	1	1	0	1	1	2
1	1956	4	4	5	2	1	2	6	0	2	0	0	1	0	1	1	0	1	0	0	0	4	4	1	3	5	5	1	3	1	3	3.66667	2	3	2	3	2	1	1	2	2	1	2	2	1	1	0	1	3
1	1960	4	4	2	2	1	2	7	0	2	0	0	1	0	1	0	0	0	1	0	0	5	5	4	5	4	5	3	1	2	4.75	4	1.5	5	2	2	1	1	2	1	2	1	2	1	1	0	0	0	2
1	1991	1	3	4	2	3	2	2	0	3	0	0	0	0	0	1	1	1	0	0	0	5	5	4	3	5	5	4	4	4	4.25	4.66667	4	5	2	2	1	1	1	1	2	1	1	1	1	0	0	0	2
1	1953	5	4	1	1	2	2	3	0	1	1	0	1	0	2	0	0	1	0	0	0	4	4	3	4	5	5	3	1	1	3.75	4.33333	1	4	2	2	1	1	1	1	1	1	1	1	1	0	0	0	1
1	1972	3	4	1	3	1	2	3	0	1	0	0	1	0	1	0	1	1	0	0	0	5	5	2	4	5	5	5	3	3	4	5	3	5	1	1	1	1	1	1	1	1	1	1	1	0	0	0	2
1	1962	4	3	2	2	1	2	3	0	3	0	0	0	0	0	0	0	0	1	0	0	4	4	4	4	4	4	3	1	2	4	3.66667	1.5	4	2	3	1	1	2	1	2	1	1	1	1	1	0	1	2
1	1981	2	3	1	3	2	2	5	0	1	0	0	0	0	0	0	1	0	1	0	0	3	3	1	3	5	5	5	3	5	2.5	5	4	5	2	3	1	1	1	1	2	1	3	1	1	1	1	2	2
1	1970	3	1	2	3	1	2	7	0	2	0	0	1	0	1	0	0	0	1	0	0	1	1	1	1	4	4	5	3	3	1	4.33333	3	4	2	3	1	1	1	2	3	1	1	1	1	1	1	2	2
1	1956	4	5	2	2	1	2	7	0	2	0	0	0	0	0	1	0	0	0	1	0	5	5	3	2	5	5	2	2	1	3.75	4	1.5	5	2	2	2	1	3	1	2	1	2	2	1	1	0	1	99999999
1	1955	5	4	5	2	1	2	6	0	3	0	0	1	0	1	0	0	1	0	0	0	2	3	3	2	4	4	2	2	1	2.5	3.33333	1.5	4	2	2	2	1	1	1	2	1	1	1	1	0	0	0	2
1	1962	4	4	5	2	1	2	7	0	2	0	0	0	0	0	0	1	1	1	0	0	3	3	3	2	5	5	3	1	1	2.75	4.33333	1	5	3	3	1	1	1	3	3	1	1	1	1	2	2	4	2
1	1956	4	3	4	2	1	2	4	0	2	0	0	0	1	1	0	1	1	0	0	0	4	4	3	1	3	3	2	1	2	3	2.66667	1.5	4	1	2	1	1	1	1	2	1	1	1	1	0	0	0	2
1	1954	5	4	1	2	2	2	2	0	4	0	0	0	0	0	0	1	1	0	0	0	1	1	1	1	4	1	1	1	1	1	2	1	1	1	1	1	1	1	1	1	1	1	1	1	0	0	0	1
1	1976	2	4	5	3	1	2	2	0	2	0	0	1	0	1	0	0	1	0	0	0	2	3	3	1	5	5	5	5	3	2.25	5	4	5	2	2	1	1	1	2	1	1	1	1	1	0	0	0	2
1	1958	4	4	5	2	1	2	7	0	2	0	0	0	0	0	1	0	1	0	0	0	5	5	5	2	5	5	3	1	2	4.25	4.33333	1.5	5	2	3	1	1	1	1	3	1	1	1	1	1	1	2	2
1	1977	2	3	4	3	1	2	5	0	2	0	0	0	0	0	0	0	1	0	0	0	1	4	4	4	5	5	5	2	2	3.25	5	2	5	2	1	1	1	1	1	1	1	1	1	1	0	0	0	1
1	1965	4	4	5	1	1	2	5	0	4	0	0	0	0	0	1	0	0	1	0	0	1	1	1	4	5	5	1	3	1	1.75	3.66667	2	5	2	1	1	1	1	1	1	1	1	1	1	0	0	0	2
1	1965	4	5	2	3	1	2	6	0	3	0	0	1	0	1	0	0	1	0	0	0	4	3	1	2	4	5	5	4	1	2.5	4.66667	2.5	5	1	2	1	1	1	1	3	1	1	1	1	0	1	1	2
1	1964	4	1	4	3	1	2	7	0	2	0	0	1	0	1	0	1	1	0	0	0	3	3	2	3	5	5	3	3	3	2.75	4.33333	3	5	1	3	1	1	2	1	2	1	1	1	1	1	0	1	1
1	1970	3	5	4	3	3	2	7	0	2	0	0	0	0	0	0	1	0	1	0	1	1	1	1	4	3	3	3	3	3	1.75	3	3	4	2	1	2	1	2	2	2	1	1	1	1	0	0	0	2
1	1959	4	3	5	2	1	2	7	0	2	0	0	1	0	1	0	1	0	0	1	0	1	1	1	1	3	4	3	3	1	1	3.33333	2	5	1	1	1	1	1	1	2	1	1	1	1	0	0	0	2
1	1971	3	4	5	3	1	2	2	0	4	0	0	0	0	0	0	0	0	1	0	0	4	3	4	1	5	5	3	4	5	3	4.33333	4.5	5	1	1	1	1	1	1	1	1	1	1	1	0	0	0	1
1	1959	4	5	1	2	2	2	4	0	3	0	0	1	1	2	0	0	0	1	0	0	4	5	1	3	5	5	5	2	1	3.25	5	1.5	5	2	1	1	1	1	1	1	1	1	1	1	0	0	0	2
1	1979	2	4	5	3	1	2	4	0	2	0	0	0	0	0	0	0	1	0	0	0	4	4	1	1	3	4	1	1	1	2.5	2.66667	1	5	1	1	1	1	1	1	1	1	1	1	1	0	0	0	1
1	1970	3	4	1	3	1	2	5	0	2	0	0	1	0	1	0	0	0	1	0	0	3	4	1	3	4	4	3	3	2	2.75	3.66667	2.5	5	2	2	2	1	1	1	2	1	1	1	2	0	0	0	2
1	1972	3	3	5	3	1	2	5	0	4	0	0	1	0	1	0	0	1	0	0	0	3	3	1	1	4	4	4	3	2	2	4	2.5	4	2	2	1	1	1	2	2	1	1	1	1	0	0	0	2
1	1963	4	2	5	2	3	2	3	0	4	0	0	0	0	0	1	0	0	1	0	0	4	4	4	4	5	5	4	3	4	4	4.66667	3.5	5	2	1	1	1	1	2	1	1	1	1	1	0	0	0	2
1	1974	3	4	5	3	1	2	2	0	2	0	0	1	0	1	0	1	1	0	0	0	3	3	1	1	4	4	2	4	1	2	3.33333	2.5	5	1	1	1	1	2	1	1	1	1	1	1	0	0	0	2
1	1967	3	4	4	3	1	2	2	0	2	0	0	0	0	0	1	0	0	1	0	0	1	4	5	3	5	5	2	1	1	3.25	4	1	4	2	1	1	1	2	2	1	1	1	1	1	0	0	0	2
1	1967	3	4	4	3	1	2	3	0	2	0	0	0	0	0	0	1	0	1	0	0	4	4	4	2	4	4	2	3	4	3.5	3.33333	3.5	4	2	2	1	1	2	1	2	1	1	1	1	0	0	0	1
1	1967	3	2	5	3	1	2	3	0	2	0	0	0	0	0	1	0	0	1	0	0	4	4	3	3	5	5	5	2	3	3.5	5	2.5	4	2	1	1	1	1	1	1	1	1	1	1	0	0	0	1
1	1986	1	1	4	3	3	2	2	0	2	0	0	0	0	0	0	0	0	1	0	0	3	3	3	5	5	4	3	2	4	3.5	4	3	3	1	2	1	1	2	1	1	1	1	1	1	0	0	0	99999999
1	1973	3	2	5	3	1	2	4	0	3	0	0	0	0	0	0	0	1	0	0	0	3	4	2	3	5	5	2	2	2	3	4	2	5	1	1	1	1	1	1	2	1	1	1	1	0	0	0	2
1	1945	7	1	5	2	3	2	4	0	4	0	0	0	0	0	0	0	0	1	0	0	5	5	5	5	5	5	5	5	1	5	5	3	5	1	1	1	1	1	1	1	1	1	1	1	0	0	0	2
1	1971	3	1	2	3	1	2	5	0	1	0	0	1	0	1	0	0	1	0	0	0	4	4	2	2	4	4	4	3	1	3	4	2	4	2	1	2	1	2	1	1	1	1	1	1	0	0	0	1
1	1952	5	3	5	1	3	2	7	0	3	0	0	0	0	0	1	0	0	0	0	1	1	1	1	1	4	5	1	3	3	1	3.33333	3	1	3	3	3	1	2	3	3	3	1	1	1	3	3	6	2
1	1957	4	4	4	2	1	2	6	0	2	0	0	1	0	1	0	0	1	0	0	0	4	4	1	1	5	5	2	3	2	2.5	4	2.5	5	1	2	3	1	1	1	2	1	1	1	1	1	0	1	1
1	1978	2	3	2	3	1	2	6	0	2	0	0	0	0	0	0	1	0	1	0	0	4	4	1	3	3	4	2	3	1	3	3	2	5	2	2	1	1	1	1	2	1	1	1	1	0	0	0	1
1	1958	4	4	4	1	1	2	5	0	2	0	0	0	0	0	1	0	0	1	0	0	4	3	1	2	2	4	3	4	1	2.5	3	2.5	4	2	1	1	1	1	1	2	1	1	1	1	0	0	0	2
1	1971	3	4	2	3	1	2	5	0	3	0	0	0	0	0	0	1	0	1	0	0	4	4	5	1	5	5	3	5	5	3.5	4.33333	5	5	2	3	1	1	1	1	2	1	1	1	1	1	0	1	2
1	1962	4	3	5	2	3	2	7	0	2	0	0	0	0	0	0	0	1	0	0	0	1	1	1	1	1	1	2	1	1	1	1.33333	1	2	1	1	1	1	1	1	1	1	1	1	1	0	0	0	2
1	1943	7	1	5	1	1	2	7	0	1	0	0	0	0	0	0	0	0	0	1	0	5	4	5	2	5	2	2	1	3	4	3	2	2	1	1	1	1	1	1	1	1	1	1	1	0	0	0	99999999
1	1936	7	1	3	2	2	2	4	0	3	0	0	0	0	0	1	0	1	0	0	0	4	4	4	3	3	3	3	1	5	3.75	3	3	4	1	1	1	1	1	1	1	1	1	1	1	0	0	0	2
1	1934	7	1	2	1	1	2	3	0	3	0	0	0	0	0	1	0	1	0	0	0	5	5	4	4	5	5	5	3	3	4.5	5	3	5	1	1	1	1	1	1	1	1	1	1	1	0	0	0	1
1	1945	7	1	1	1	1	2	3	0	3	0	0	0	0	0	0	0	1	0	0	0	5	5	5	5	5	5	5	5	1	5	5	3	5	1	3	1	1	1	1	1	1	1	1	1	1	0	1	1
1	1943	7	1	2	2	1	2	6	0	3	0	0	0	0	0	0	0	1	0	0	0	5	99999999	99999999	99999999	99999999	99999999	99999999	3	4	99999999	99999999	3.5	5	1	1	1	1	1	1	1	1	1	1	1	0	0	0	1
1	1953	5	1	1	2	1	2	4	0	2	0	0	1	0	1	0	0	1	0	0	0	3	3	1	1	4	5	4	3	2	2	4.33333	2.5	4	1	1	1	1	1	1	1	1	1	1	1	0	0	0	1
1	1944	7	1	5	2	1	2	2	0	4	0	0	0	0	0	1	0	0	0	1	0	5	5	5	5	5	5	5	4	5	5	5	4.5	5	2	1	2	1	1	1	1	1	1	1	1	0	0	0	2
1	1948	5	4	2	1	1	2	7	0	2	0	0	0	0	0	0	0	0	1	0	0	5	5	99999999	4	5	5	3	3	3	99999999	4.33333	3	5	1	3	2	1	2	1	3	1	1	1	1	1	1	2	2
1	1947	5	4	5	3	1	2	5	0	2	0	0	0	0	0	0	0	0	0	0	1	99999999	99999999	4	5	4	5	5	5	99999999	99999999	4.66667	99999999	4	2	2	1	1	1	99999999	99999999	99999999	99999999	99999999	99999999	0	99999999	99999999	1
1	1947	5	3	5	1	1	2	6	0	2	0	0	0	0	0	0	0	0	1	0	0	5	5	4	1	1	4	1	4	4	3.75	2	4	5	1	1	1	1	1	1	1	1	1	1	1	0	0	0	1
1	1947	5	4	5	2	1	2	3	0	2	0	0	0	0	0	1	0	0	1	0	0	4	4	3	3	5	4	4	3	3	3.5	4.33333	3	4	1	2	1	1	3	1	2	1	1	1	2	1	0	1	1
1	1942	7	1	2	1	1	2	7	0	3	1	0	1	0	2	1	0	1	0	0	0	5	5	5	3	5	5	3	5	5	4.5	4.33333	5	5	1	2	1	1	1	1	2	1	99999999	3	1	0	99999999	99999999	2
1	1960	4	4	1	2	2	2	4	0	3	0	0	0	0	0	0	0	0	1	0	0	4	3	2	99999999	4	5	4	5	5	99999999	4.33333	5	4	2	2	2	1	99999999	99999999	99999999	2	1	1	1	99999999	99999999	99999999	2
1	1933	7	4	99999999	3	1	2	6	0	4	0	0	0	0	0	0	1	1	0	1	0	3	3	5	2	2	4	2	2	5	3.25	2.66667	3.5	4	99999999	99999999	99999999	99999999	99999999	99999999	99999999	99999999	99999999	99999999	99999999	99999999	99999999	99999999	99999999
1	1974	3	1	1	3	1	2	7	1	4	0	0	99999999	99999999	0	99999999	99999999	0	0	1	0	1	3	1	1	1	1	1	1	3	1.5	1	2	1	2	1	1	1	1	1	1	1	1	1	1	0	0	0	2
1	1949	5	1	2	2	1	2	5	0	2	0	0	1	0	1	0	1	1	0	0	0	4	5	5	4	5	5	5	4	4	4.5	5	4	5	2	2	1	2	1	1	2	1	2	1	1	0	0	0	1
1	1985	2	4	5	3	1	2	5	0	4	0	0	0	0	0	0	0	0	1	0	0	3	5	5	3	4	5	3	3	3	4	4	3	5	2	1	2	1	1	2	2	1	1	1	1	0	0	0	2
1	1962	4	4	1	1	1	2	3	0	2	0	0	0	0	0	1	0	0	0	0	1	2	99999999	5	2	4	4	3	5	1	99999999	3.66667	3	4	2	1	1	1	3	1	1	1	1	1	1	1	0	1	2
1	1956	4	3	5	2	1	2	4	0	2	0	0	1	0	1	0	0	0	1	0	0	4	5	5	3	5	5	4	3	3	4.25	4.66667	3	5	2	2	1	1	2	1	2	1	1	1	2	0	0	0	2
1	1968	3	4	5	1	1	2	3	0	4	0	0	0	0	0	1	0	1	0	0	0	5	5	1	1	4	4	3	3	1	3	3.66667	2	5	1	1	1	1	2	1	1	1	1	1	1	0	0	0	1
1	1937	7	1	4	1	1	2	99999999	0	4	99999999	99999999	0	0	0	1	0	1	0	0	0	99999999	99999999	99999999	99999999	99999999	99999999	99999999	99999999	99999999	99999999	99999999	99999999	99999999	2	99999999	3	1	1	1	1	1	1	1	1	99999999	0	99999999	2
1	1947	5	5	2	2	1	2	4	0	2	1	0	0	0	1	0	0	0	1	0	0	4	4	99999999	99999999	99999999	99999999	99999999	99999999	99999999	99999999	99999999	99999999	99999999	2	1	1	1	1	1	1	1	1	1	1	0	0	0	2
1	1957	4	1	4	2	3	2	7	0	4	0	0	0	0	0	1	0	1	0	0	0	4	4	2	2	4	4	4	4	1	3	4	2.5	4	2	99999999	1	1	2	1	2	1	1	1	2	99999999	0	99999999	2
1	1952	5	1	99999999	2	1	2	99999999	1	3	0	0	0	0	0	0	0	0	0	0	1	5	5	3	3	5	5	5	5	5	4	5	5	5	1	1	1	1	1	1	2	1	1	1	1	0	0	0	99999999
1	1936	7	99999999	5	1	3	2	3	0	1	0	0	0	0	0	1	1	1	0	0	0	1	1	1	3	5	1	1	3	4	1.5	2.33333	3.5	1	2	99999999	99999999	99999999	99999999	1	1	1	1	1	1	99999999	0	99999999	1
1	1983	2	3	5	2	2	2	2	0	3	0	0	1	0	1	1	0	1	0	0	0	5	4	1	5	5	5	5	3	1	3.75	5	2	5	2	1	3	1	2	1	1	2	1	1	1	1	0	1	2
1	1950	5	4	4	1	1	2	3	0	2	0	0	0	0	0	0	0	1	0	0	0	5	5	5	3	5	5	1	3	4	4.5	3.66667	3.5	5	1	1	1	1	1	1	1	1	1	1	1	0	0	0	2
2	1952	5	3	1	2	1	2	3	0	2	0	0	1	0	1	1	0	1	0	0	0	2	3	2	2	4	4	3	2	2	2.25	3.66667	2	4	2	1	1	1	1	1	1	1	1	1	1	0	0	0	1
2	1964	4	5	5	3	1	2	7	0	2	0	0	1	0	1	0	1	0	1	0	0	4	2	1	2	5	5	2	2	2	2.25	4	2	5	2	3	3	2	1	2	3	2	1	1	1	2	1	3	2
2	1967	3	5	4	3	1	2	7	0	1	0	1	1	1	3	0	0	1	0	0	0	4	5	5	4	5	5	5	3	2	4.5	5	2.5	5	2	2	1	1	1	1	1	1	1	1	1	0	0	0	2
2	1961	4	1	4	1	1	2	5	0	2	0	0	1	0	1	0	0	1	0	0	0	4	4	4	3	4	4	4	4	3	3.75	4	3.5	4	2	2	1	1	1	2	2	1	1	1	1	0	0	0	2
2	1963	4	5	4	3	1	2	5	0	2	1	0	1	0	2	0	1	0	1	0	0	3	3	3	2	5	5	2	3	3	2.75	4	3	5	3	1	1	1	1	2	1	1	1	1	1	1	0	1	2
2	1966	3	3	5	3	1	2	5	0	2	0	0	0	1	1	0	0	1	0	0	0	4	4	4	3	4	5	5	3	1	3.75	4.66667	2	5	1	2	1	1	1	1	2	1	1	1	1	0	0	0	1
2	1946	5	3	4	2	1	2	5	1	3	0	0	99999999	99999999	0	99999999	99999999	0	1	0	0	5	5	4	3	4	4	4	3	5	4.25	4	4	5	2	3	2	1	3	1	1	1	1	1	1	2	0	2	2
2	1972	3	4	5	3	1	2	4	0	4	0	0	0	0	0	0	1	0	0	1	0	3	3	2	3	3	3	3	1	1	2.75	3	1	4	2	3	3	1	1	2	1	1	1	1	1	2	0	2	2
2	2003	1	1	1	3	1	2	4	0	2	0	0	1	0	1	0	0	1	0	0	0	3	4	3	2	4	5	4	3	3	3	4.33333	3	5	2	1	2	1	1	1	1	1	1	1	1	0	0	0	1
2	1952	5	1	2	2	1	2	3	0	3	0	0	0	0	0	0	1	1	0	0	0	4	4	4	4	5	5	3	2	2	4	4.33333	2	5	2	2	1	1	1	2	2	1	1	1	1	0	0	0	2
2	1990	1	4	4	2	1	2	3	0	2	0	0	0	0	0	0	1	0	1	0	0	4	5	3	3	5	5	2	3	3	3.75	4	3	5	3	2	2	1	1	2	2	1	1	1	1	1	0	1	2
2	1967	3	4	1	3	1	2	4	0	2	0	0	0	0	0	1	0	0	1	0	0	1	3	1	1	2	4	3	3	1	1.5	3	2	4	1	2	1	1	1	1	2	1	1	1	1	0	0	0	2
2	1982	2	4	1	3	1	2	3	0	3	0	0	0	0	0	0	0	1	0	0	0	4	4	4	2	4	4	4	5	5	3.5	4	5	4	2	1	1	1	1	2	1	1	1	1	1	0	0	0	1
2	1971	3	5	1	3	1	2	3	0	2	1	1	0	1	3	0	0	1	0	0	0	3	3	2	3	5	5	4	2	1	2.75	4.66667	1.5	5	2	1	1	1	1	2	2	1	1	1	1	0	0	0	1
2	1990	1	4	1	2	2	2	2	0	2	0	0	1	0	1	0	1	1	0	0	0	4	4	2	4	5	5	3	4	2	3.5	4.33333	3	5	2	1	1	1	2	2	1	1	1	1	1	0	0	0	2
2	1951	5	3	4	2	2	2	4	1	4	0	0	99999999	99999999	0	99999999	99999999	0	0	1	0	4	4	5	1	1	2	3	1	4	3.5	2	2.5	5	2	2	2	1	1	1	1	1	1	1	1	0	0	0	2
2	1961	4	1	2	2	1	2	3	0	3	0	0	1	0	1	0	0	1	0	0	0	3	4	3	3	5	4	4	3	3	3.25	4.33333	3	4	2	3	3	1	1	2	3	3	1	1	1	2	2	4	2
2	1973	3	3	4	3	1	2	5	0	3	0	0	1	0	1	0	1	0	0	1	0	3	4	2	3	4	4	3	3	4	3	3.66667	3.5	4	2	2	1	1	1	2	1	1	1	1	1	0	0	0	1
2	1968	3	4	3	3	1	2	2	0	1	0	0	0	0	0	0	1	1	0	0	0	3	4	3	3	5	5	4	4	1	3.25	4.66667	2.5	5	2	1	1	1	1	2	1	1	1	1	1	0	0	0	2
2	1967	3	4	5	3	1	2	3	0	1	0	0	0	0	0	0	1	1	0	0	0	3	3	1	2	4	4	4	2	3	2.25	4	2.5	4	1	1	1	1	1	2	1	1	1	1	1	0	0	0	2
2	1955	5	4	3	3	1	2	3	0	2	0	0	0	0	0	1	0	0	0	0	1	1	1	1	4	5	4	1	1	1	1.75	3.33333	1	1	1	1	1	1	1	1	1	1	1	1	1	0	0	0	1
2	1962	4	3	5	3	3	2	4	0	2	0	0	0	0	0	0	0	0	1	0	0	3	3	4	3	3	3	3	4	3	3.25	3	3.5	3	1	3	1	1	1	1	2	1	1	1	1	1	0	1	1
2	1954	5	5	4	2	1	2	6	0	3	0	0	1	0	1	0	0	1	0	0	0	2	4	3	2	5	5	4	3	3	2.75	4.66667	3	5	1	1	1	1	1	1	1	1	1	1	1	0	0	0	1
2	1964	4	5	5	3	1	2	4	0	3	0	0	0	0	0	0	1	1	0	0	0	5	4	5	4	5	5	4	4	5	4.5	4.66667	4.5	5	2	1	1	1	1	1	1	1	1	1	1	0	0	0	1
2	1970	3	3	2	3	1	2	3	1	3	0	0	99999999	99999999	0	99999999	99999999	1	0	0	0	4	5	4	4	3	4	4	3	3	4.25	3.66667	3	5	1	1	1	1	1	1	1	1	1	1	1	0	0	0	3
2	1973	3	5	5	3	1	2	5	0	1	0	1	0	1	2	0	1	0	1	0	0	2	2	1	2	1	5	3	2	4	1.75	3	3	5	2	1	2	1	1	1	1	1	1	1	1	0	0	0	2
2	1951	5	4	5	2	1	2	3	0	2	0	0	1	0	1	0	0	1	0	0	0	4	5	3	3	4	4	5	3	1	3.75	4.33333	2	5	1	2	1	2	1	1	2	1	1	1	1	0	0	0	1
2	1963	4	5	3	3	1	2	2	0	2	0	0	1	1	2	0	0	1	0	0	0	4	4	3	4	4	4	4	2	2	3.75	4	2	4	1	1	1	1	1	1	1	1	1	1	1	0	0	0	2
2	1989	1	3	1	2	1	2	2	0	2	0	0	1	0	1	0	0	0	1	0	0	1	1	1	5	3	4	5	1	1	2	4	1	4	1	2	1	1	1	1	2	1	1	2	1	0	0	0	2
2	1976	2	99999999	1	3	2	2	4	0	2	0	0	0	0	0	1	0	1	0	0	0	4	4	1	3	5	4	2	1	2	3	3.66667	1.5	4	2	2	1	1	1	1	2	1	1	1	1	0	0	0	1
2	1968	3	5	1	2	1	2	5	0	2	0	0	1	0	1	0	0	0	1	0	0	3	3	4	2	4	5	4	4	4	3	4.33333	4	5	2	1	1	1	1	2	2	1	1	1	1	0	0	0	2
2	1971	3	3	1	3	1	2	4	0	3	0	0	0	1	1	0	0	0	1	0	0	5	4	5	4	5	5	5	4	1	4.5	5	2.5	5	2	2	2	1	1	1	1	1	1	1	1	0	0	0	1
2	1953	5	4	4	2	3	2	5	0	2	0	0	0	0	0	1	0	1	0	0	0	5	4	1	3	4	5	3	3	1	3.25	4	2	5	2	1	2	1	1	1	1	1	1	1	1	0	0	0	2
2	1949	5	1	1	2	1	2	99999999	0	4	0	0	0	0	0	0	0	0	0	0	1	1	1	1	1	1	1	1	1	1	1	1	1	1	1	1	2	1	1	1	1	2	1	1	1	0	0	0	99999999
1	1983	2	3	4	3	3	3	7	0	2	0	0	0	0	0	0	0	1	0	0	0	4	4	2	2	5	4	5	3	3	3	4.66667	3	4	2	1	1	1	1	1	1	1	1	2	1	0	0	0	1
1	1964	4	4	1	2	1	3	7	0	2	1	0	0	0	1	0	0	0	0	0	1	1	3	4	1	4	3	3	4	3	2.25	3.33333	3.5	4	2	1	1	1	1	1	1	1	1	1	1	0	0	0	2
1	1955	5	4	1	2	1	3	4	0	2	0	0	0	0	0	1	0	1	0	0	0	5	5	1	1	5	3	5	1	1	3	4.33333	1	5	1	1	1	1	1	1	1	1	1	1	1	0	0	0	2
1	1932	7	99999999	1	1	1	3	3	0	4	0	0	0	0	0	0	1	0	1	0	0	1	1	1	1	5	2	2	5	4	1	3	4.5	2	2	1	2	1	1	1	1	1	1	1	1	0	0	0	99999999
1	1994	1	4	4	2	2	3	5	0	2	0	0	0	0	0	0	0	0	1	0	0	5	5	5	5	5	5	5	2	1	5	5	1.5	5	2	1	2	1	1	1	1	1	1	1	1	0	0	0	1
1	1945	7	4	5	1	1	3	4	0	2	0	0	0	0	0	0	0	0	1	0	0	4	5	4	3	5	5	5	3	3	4	5	3	5	1	1	2	1	2	1	1	1	1	1	4	0	99999999	99999999	99999999
1	1938	7	1	4	2	2	3	7	1	4	0	0	99999999	99999999	0	99999999	99999999	0	0	1	0	1	1	1	1	1	1	1	1	1	1	1	1	1	1	2	3	1	1	1	1	2	1	1	1	1	0	1	99999999
1	1977	2	3	5	3	1	3	3	0	3	0	0	0	0	0	0	0	1	0	0	0	1	2	4	2	5	1	3	5	5	2.25	3	5	3	2	1	1	1	2	1	1	1	1	1	1	0	0	0	2
1	1957	4	1	1	1	1	3	7	0	2	0	0	0	0	0	0	0	0	0	1	0	1	1	1	1	1	1	1	1	1	1	1	1	1	2	2	1	2	3	1	2	1	1	1	2	1	0	1	3
1	1971	3	3	4	3	1	3	3	1	3	0	0	99999999	99999999	0	99999999	99999999	0	1	0	0	5	4	4	1	3	2	3	4	4	3.5	2.66667	4	4	2	3	3	1	1	1	2	1	1	1	1	2	0	2	2
1	1986	1	5	1	1	2	3	3	1	4	0	0	99999999	99999999	0	99999999	99999999	0	1	0	0	5	5	5	3	4	3	1	1	1	4.5	2.66667	1	5	2	1	3	1	1	1	1	1	1	1	1	1	0	1	1
1	1958	4	4	1	2	1	3	5	0	2	1	0	1	0	2	0	0	0	1	0	0	3	4	3	2	4	5	4	3	3	3	4.33333	3	4	1	1	3	1	2	1	1	1	1	1	1	1	0	1	2
1	1990	1	2	1	1	2	3	7	0	2	1	1	0	0	2	0	0	0	1	0	0	3	3	4	3	3	2	2	3	3	3.25	2.33333	3	4	1	3	3	1	2	1	3	3	1	1	1	2	2	4	2
1	1970	3	3	1	3	1	3	5	0	2	0	0	0	0	0	0	0	0	1	0	0	2	3	4	1	4	4	3	3	2	2.5	3.66667	2.5	5	2	3	1	1	3	1	2	1	1	1	2	2	0	2	2
1	1962	4	5	1	2	2	3	3	0	3	0	0	0	0	0	1	0	1	0	0	0	4	4	4	4	5	3	3	1	1	4	3.66667	1	4	2	1	2	1	2	1	1	1	1	1	1	0	0	0	2
1	1975	3	1	5	3	1	3	7	0	4	0	0	0	0	0	0	0	0	1	0	0	3	4	4	1	4	3	3	3	3	3	3.33333	3	4	2	3	2	1	2	1	2	1	1	1	2	1	0	1	2
1	1957	4	1	1	1	1	3	5	1	4	0	0	99999999	99999999	0	99999999	99999999	0	0	0	1	4	2	3	2	3	3	4	3	2	2.75	3.33333	2.5	4	2	1	2	1	2	1	1	1	1	1	1	0	0	0	1
1	1961	4	1	1	3	1	3	5	0	4	0	0	0	0	0	0	0	0	0	1	0	1	1	1	1	1	1	1	1	1	1	1	1	1	1	1	1	1	1	1	1	1	1	1	1	0	0	0	1
1	1994	1	2	5	2	1	3	4	0	2	0	0	0	0	0	0	0	1	0	0	0	4	4	3	3	4	4	4	4	3	3.5	4	3.5	4	2	2	1	1	2	1	1	1	1	1	1	0	0	0	1
1	1970	3	1	1	2	1	3	7	0	1	0	0	0	0	0	0	1	1	0	0	0	5	5	5	3	5	3	5	2	4	4.5	4.33333	3	4	3	2	3	1	1	2	1	2	1	1	1	2	0	2	2
1	1988	1	1	5	2	1	3	4	0	3	0	0	0	0	0	0	0	0	0	0	1	1	1	3	1	5	1	1	3	5	1.5	2.33333	4	1	1	2	2	1	1	1	2	1	1	1	1	0	0	0	1
1	1990	1	99999999	2	1	2	3	3	0	2	0	0	0	0	0	0	0	0	1	0	0	1	1	1	1	2	2	4	3	2	1	2.66667	2.5	3	2	1	1	1	3	1	1	1	1	1	1	1	0	1	1
1	1981	2	5	5	3	1	3	3	0	3	0	0	0	0	0	0	1	1	0	0	0	2	2	2	2	5	4	4	1	1	2	4.33333	1	4	2	1	1	1	1	2	1	1	1	1	1	0	0	0	2
1	1964	4	4	4	3	1	3	3	0	2	0	0	0	0	0	0	1	0	1	0	0	2	2	3	1	3	3	3	1	1	2	3	1	4	1	1	2	1	2	1	1	2	1	1	1	0	0	0	1
1	1975	3	3	4	3	1	3	3	0	4	0	0	0	0	0	0	0	0	0	1	0	3	4	5	3	5	3	3	4	1	3.75	3.66667	2.5	5	1	1	1	1	1	1	1	1	1	1	1	0	0	0	2
1	1995	1	1	4	2	3	3	6	0	2	0	0	0	0	0	0	0	0	0	1	0	1	1	1	1	3	1	5	4	5	1	3	4.5	1	1	1	1	1	1	1	1	1	1	1	1	0	0	0	99999999
1	1968	3	3	4	2	1	3	2	0	3	0	0	0	0	0	1	0	0	0	1	0	3	4	4	3	5	5	5	5	5	3.5	5	5	4	1	1	1	1	1	1	1	1	1	1	1	0	0	0	99999999
1	1963	4	4	1	1	2	3	6	0	4	0	0	0	0	0	0	0	0	0	1	0	1	1	1	1	1	1	1	1	1	1	1	1	4	2	1	1	1	2	1	1	1	1	1	1	0	0	0	3
1	1993	1	1	1	2	2	3	4	0	2	0	0	1	0	1	0	0	0	1	0	0	1	1	5	3	4	3	3	5	2	2.5	3.33333	3.5	5	2	1	1	1	1	2	1	1	1	1	1	0	0	0	2
1	1954	5	4	5	2	1	3	6	0	3	0	0	0	0	0	0	0	0	0	0	1	1	2	1	1	4	5	5	4	3	1.25	4.66667	3.5	3	2	2	1	1	1	2	2	1	1	1	1	0	0	0	2
1	1976	2	4	1	3	1	3	3	0	2	0	0	0	0	0	0	0	0	1	0	0	4	4	2	1	3	2	2	2	2	2.75	2.33333	2	4	2	2	2	1	2	1	1	1	1	1	1	0	0	0	1
1	1951	5	3	4	2	1	3	6	0	2	0	0	0	0	0	0	0	1	0	0	0	4	4	3	3	4	3	4	3	4	3.5	3.66667	3.5	4	2	2	1	1	2	1	2	1	1	1	1	0	0	0	1
1	1962	4	3	4	3	3	3	3	1	4	0	0	99999999	99999999	0	99999999	99999999	0	1	0	0	1	1	1	1	1	1	1	1	1	1	1	1	4	1	2	2	1	1	1	1	1	1	1	1	0	0	0	99999999
1	1955	5	4	4	1	2	3	3	0	2	0	0	1	0	1	0	1	0	1	0	0	3	3	3	2	2	3	4	4	3	2.75	3	3.5	5	1	1	1	1	1	1	1	1	1	1	1	0	0	0	2
1	1976	2	4	1	3	1	3	6	1	4	0	0	99999999	99999999	0	99999999	99999999	0	0	1	0	1	1	3	1	4	4	4	1	3	1.5	4	2	4	1	1	2	3	3	1	1	1	1	1	1	2	0	2	1
1	1983	2	4	1	2	2	3	5	1	3	0	0	99999999	99999999	0	99999999	99999999	1	0	0	0	5	5	1	4	3	2	5	2	5	3.75	3.33333	3.5	2	3	1	2	1	4	2	1	1	1	1	1	99999999	0	99999999	2
1	1972	3	3	1	3	2	3	4	0	3	0	0	0	0	0	0	0	0	0	1	0	1	2	1	1	3	3	1	1	1	1.25	2.33333	1	4	1	1	3	1	2	1	1	1	1	1	1	1	0	1	2
1	1972	3	4	5	1	2	3	5	0	2	0	0	0	0	0	0	1	1	0	0	0	4	4	4	1	3	3	3	4	4	3.25	3	4	4	3	1	1	1	1	1	1	2	1	1	1	1	0	1	2
1	1992	1	4	1	2	2	3	6	0	3	0	0	0	0	0	0	0	1	0	0	0	4	4	3	2	3	3	3	2	3	3.25	3	2.5	5	3	1	3	1	2	2	1	2	1	1	1	2	0	2	99999999
1	1961	4	1	4	1	2	3	2	0	4	0	0	0	0	0	0	0	1	0	0	0	2	4	3	1	5	5	5	1	1	2.5	5	1	5	2	2	1	1	1	1	1	1	1	1	1	0	0	0	1
1	1972	3	1	4	3	1	3	6	0	4	0	0	0	0	0	1	0	0	0	0	1	5	5	5	1	5	5	1	5	1	4	3.66667	3	5	1	1	2	1	3	1	1	2	1	1	1	1	0	1	2
1	1955	5	4	1	2	1	3	2	0	3	0	0	0	0	0	1	0	0	0	1	0	4	4	3	3	5	4	4	1	1	3.5	4.33333	1	4	1	1	1	1	1	1	1	1	1	1	1	0	0	0	1
1	1988	1	3	5	2	2	3	2	0	2	0	0	0	0	0	0	0	1	0	0	0	4	4	4	1	5	5	5	3	3	3.25	5	3	4	2	1	1	1	3	2	1	1	1	1	1	1	0	1	99999999
1	1974	3	2	3	3	1	3	3	0	2	0	0	1	0	1	0	1	1	0	0	0	5	3	2	1	5	3	3	4	3	2.75	3.66667	3.5	5	2	2	1	1	3	1	1	1	1	1	1	1	0	1	1
1	1969	3	2	5	2	1	3	3	0	3	0	0	0	0	0	0	0	0	1	0	0	1	1	1	1	3	1	1	3	4	1	1.66667	3.5	1	1	2	3	1	2	1	2	3	1	1	1	1	1	2	2
1	1961	4	1	1	1	2	3	3	0	2	0	0	0	0	0	1	1	1	0	0	0	3	4	5	3	5	5	3	4	3	3.75	4.33333	3.5	5	2	1	1	1	1	1	1	1	1	1	1	0	0	0	2
1	1996	1	1	1	2	2	3	5	0	3	0	0	0	0	0	0	0	1	0	0	0	5	5	5	4	5	4	4	1	1	4.75	4.33333	1	5	2	1	2	1	3	1	1	1	1	1	2	1	0	1	2
1	1967	3	5	2	3	3	3	5	0	1	0	0	1	0	1	0	0	0	0	1	0	2	3	2	4	4	4	2	1	1	2.75	3.33333	1	3	2	1	3	1	3	2	1	2	1	1	1	2	0	2	2
1	1961	4	1	5	2	3	3	2	0	3	0	0	0	0	0	0	0	0	1	0	0	4	4	1	3	5	4	1	1	1	3	3.33333	1	1	1	1	1	1	1	1	1	1	1	1	1	0	0	0	2
1	1961	4	99999999	2	3	1	3	7	0	2	0	0	0	0	0	0	0	0	0	0	1	3	4	3	3	5	4	2	3	3	3.25	3.66667	3	4	2	1	3	3	2	1	1	2	1	1	1	2	0	2	1
1	1953	5	3	5	2	1	3	6	0	3	0	0	0	0	0	1	0	0	1	0	0	2	2	1	1	5	4	4	1	1	1.5	4.33333	1	1	2	1	1	1	1	2	1	1	1	1	1	0	0	0	2
1	1988	1	5	1	2	2	3	7	1	1	0	0	99999999	99999999	0	99999999	99999999	0	0	1	0	4	3	1	1	2	2	1	1	1	2.25	1.66667	1	4	3	2	2	1	1	1	2	1	1	1	1	1	0	1	3
1	1992	1	2	1	2	2	3	2	1	3	0	0	99999999	99999999	0	99999999	99999999	0	1	0	0	1	4	3	1	1	1	1	1	1	2.25	1	1	4	2	1	3	3	1	1	1	2	1	1	1	2	0	2	2
1	1991	1	4	1	2	2	3	2	0	3	0	0	0	0	0	0	0	0	1	0	0	1	4	1	3	5	1	1	1	1	2.25	2.33333	1	1	2	1	3	1	4	1	1	1	1	1	1	99999999	0	99999999	2
1	1948	5	3	4	2	1	3	6	0	4	0	0	0	0	0	0	0	1	0	0	0	1	1	4	1	5	4	4	4	4	1.75	4.33333	4	4	2	2	1	1	1	2	2	1	1	1	1	0	0	0	1
1	1993	1	1	4	1	2	3	3	0	4	0	0	0	0	0	0	1	1	0	0	0	5	5	5	4	5	3	4	1	1	4.75	4	1	3	2	1	2	1	3	1	2	1	1	1	1	1	0	1	2
1	1992	1	2	1	1	2	3	4	0	2	0	0	1	0	1	0	0	0	1	0	0	4	5	4	4	3	4	1	2	3	4.25	2.66667	2.5	5	1	1	3	1	1	1	1	1	1	1	1	1	0	1	1
1	1965	4	3	5	2	1	3	5	0	4	1	0	0	0	1	0	0	0	0	0	1	3	3	3	1	4	1	3	1	1	2.5	2.66667	1	5	2	1	1	1	1	1	1	1	1	1	1	0	0	0	2
1	1965	4	3	4	2	1	3	7	0	3	0	0	0	0	0	0	0	0	1	0	0	4	4	4	3	5	3	3	3	2	3.75	3.66667	2.5	4	2	1	1	1	2	1	1	1	1	1	2	0	0	0	2
1	1951	5	1	2	2	2	3	5	0	5	0	0	0	0	0	0	0	0	0	0	1	1	1	1	1	3	3	5	5	3	1	3.66667	4	5	2	1	1	1	2	1	1	1	1	1	1	0	0	0	2
1	1990	1	3	2	2	1	3	3	0	3	0	0	0	0	0	0	0	0	1	0	0	3	3	4	2	4	4	4	4	5	3	4	4.5	4	2	1	3	1	2	1	1	1	1	1	1	1	0	1	1
1	1977	2	99999999	1	1	2	3	7	0	2	0	0	0	0	0	1	0	0	1	0	0	5	4	4	1	5	5	5	5	5	3.5	5	5	5	2	1	1	1	1	2	1	1	1	1	1	0	0	0	1
1	1976	2	4	4	3	1	3	2	0	3	0	0	0	0	0	0	0	1	0	0	0	5	5	5	5	3	5	2	1	3	5	3.33333	2	5	2	1	1	1	1	1	1	1	1	1	1	0	0	0	1
1	1952	5	5	2	2	1	3	6	0	4	0	0	0	0	0	0	0	0	1	0	0	4	5	1	4	5	2	2	1	1	3.5	3	1	5	2	3	3	1	2	1	2	1	1	1	1	2	0	2	2
1	1994	1	99999999	4	1	1	3	5	0	1	0	0	1	1	2	0	0	0	1	0	0	1	1	3	1	3	5	3	1	1	1.5	3.66667	1	5	2	1	2	1	2	2	1	1	1	1	1	0	0	0	1
1	1956	4	4	2	2	3	3	6	0	4	0	0	0	0	0	0	0	0	0	1	0	4	5	3	3	3	5	2	1	3	3.75	3.33333	2	5	2	1	1	1	1	1	1	1	1	1	1	0	0	0	1
1	1968	3	4	1	3	1	3	4	0	3	0	0	1	0	1	0	0	0	0	0	1	4	3	4	3	2	4	2	1	4	3.5	2.66667	2.5	5	1	1	1	1	1	1	1	1	1	1	1	0	0	0	1
1	1966	3	5	5	1	3	3	7	0	3	0	0	0	0	0	0	1	1	0	0	0	5	5	5	1	5	5	5	1	1	4	5	1	5	2	2	2	1	1	1	1	1	1	1	1	0	0	0	2
1	1978	2	4	5	1	2	3	5	1	4	0	0	99999999	99999999	0	99999999	99999999	0	0	1	0	1	2	3	1	1	1	1	1	4	1.75	1	2.5	5	2	1	2	2	3	1	1	1	1	2	1	1	0	1	1
1	1964	4	3	5	1	1	3	4	0	1	0	1	0	1	2	0	0	1	0	0	0	5	5	5	5	5	5	3	5	3	5	4.33333	4	5	3	1	1	1	1	2	1	1	1	1	1	1	0	1	2
1	1971	3	4	5	3	1	3	3	0	2	1	0	0	0	1	0	0	0	1	0	0	3	4	2	2	5	2	2	2	5	2.75	3	3.5	4	2	1	2	1	3	2	1	2	1	1	2	1	0	1	2
1	1973	3	3	2	3	1	3	2	0	2	0	1	0	0	1	0	1	1	0	0	0	1	1	5	1	3	1	1	1	1	2	1.66667	1	5	2	1	1	1	1	1	1	1	1	1	1	0	0	0	1
1	1992	1	4	5	2	1	3	5	0	2	0	0	0	0	0	0	0	1	0	0	0	4	4	3	2	5	5	5	5	1	3.25	5	3	4	2	1	1	1	1	2	1	1	1	1	1	0	0	0	1
1	1944	7	3	1	1	2	3	5	0	3	0	0	0	0	0	0	0	0	0	1	0	1	1	1	1	1	1	1	1	1	1	1	1	1	2	1	3	2	1	1	1	1	2	1	1	1	0	1	2
1	1992	1	3	4	2	1	3	5	0	2	0	0	0	0	0	1	0	0	1	0	0	1	3	3	1	5	5	5	5	3	2	5	4	5	2	1	3	1	1	1	1	1	1	1	1	1	0	1	2
1	1993	1	3	1	2	2	3	3	0	3	0	0	1	0	1	0	1	1	0	0	0	1	4	3	2	5	3	4	2	3	2.5	4	2.5	5	2	1	2	1	1	1	1	2	1	1	1	0	0	0	1
1	1965	4	99999999	3	2	1	3	7	0	4	0	0	0	0	0	0	0	0	1	0	0	1	1	1	1	5	3	4	3	1	1	4	2	1	1	2	2	1	1	1	2	2	1	1	1	0	0	0	2
1	1995	1	2	5	1	1	3	4	0	2	0	0	0	0	0	1	0	1	0	0	0	3	3	2	2	4	4	5	2	1	2.5	4.33333	1.5	4	1	1	1	1	1	1	1	1	1	1	1	0	0	0	1
1	1984	2	3	1	2	2	3	5	0	2	0	0	1	0	1	0	0	1	0	0	0	3	3	4	4	5	4	3	2	2	3.5	4	2	5	2	1	2	1	1	1	1	1	1	1	1	0	0	0	2
1	1958	4	1	1	2	2	3	7	1	4	0	0	99999999	99999999	0	99999999	99999999	0	0	1	1	3	3	3	1	2	2	4	4	3	2.5	2.66667	3.5	4	2	1	1	1	1	2	1	1	1	1	1	0	0	0	2
1	1976	2	3	1	3	1	3	3	0	2	0	0	0	0	0	0	0	1	0	0	0	4	5	3	1	4	4	4	3	4	3.25	4	3.5	5	2	1	2	1	1	2	1	1	1	1	1	0	0	0	2
1	1989	1	4	3	3	1	3	5	0	2	0	1	0	1	2	0	0	1	0	0	0	4	4	4	4	5	5	5	4	4	4	5	4	5	2	1	1	1	1	2	1	1	1	1	1	0	0	0	2
1	1954	5	99999999	5	2	3	3	7	0	2	0	0	1	0	1	0	0	1	0	0	0	1	1	4	1	4	4	4	1	2	1.75	4	1.5	4	2	3	2	1	1	2	1	1	1	1	1	1	0	1	2
1	1966	3	4	3	3	1	3	2	0	2	0	0	0	0	0	0	0	0	1	0	0	5	5	5	3	5	4	4	4	3	4.5	4.33333	3.5	5	1	2	2	1	2	1	1	1	1	1	1	0	0	0	2
1	1993	1	2	4	2	2	3	3	0	3	0	0	0	0	0	0	0	1	0	0	0	3	3	5	3	4	3	3	4	5	3.5	3.33333	4.5	5	2	1	3	1	1	1	1	2	1	1	1	1	0	1	2
1	1970	3	5	2	3	1	3	6	0	1	0	0	1	0	1	0	0	1	0	0	0	5	5	5	2	5	5	4	4	3	4.25	4.66667	3.5	5	1	1	3	1	2	1	1	1	1	1	1	1	0	1	1
1	1990	1	2	4	3	2	3	7	0	2	0	0	0	0	0	0	0	1	0	0	0	1	3	1	3	3	1	4	2	1	2	2.66667	1.5	5	3	2	3	1	1	1	2	1	1	1	1	2	0	2	2
1	1956	4	1	4	1	1	3	2	0	1	0	0	0	0	0	0	0	0	1	0	0	1	1	1	1	5	2	5	5	1	1	4	3	1	1	1	1	1	1	1	1	1	1	1	1	0	0	0	2
1	1939	7	4	5	1	1	3	3	0	2	0	0	1	0	1	0	1	0	0	0	1	4	4	1	1	4	3	3	4	3	2.5	3.33333	3.5	3	2	1	2	1	1	1	1	2	1	1	1	0	0	0	1
1	1973	3	1	1	1	1	3	4	1	4	0	0	99999999	99999999	0	99999999	99999999	0	0	1	1	1	1	5	1	1	1	1	1	1	2	1	1	1	3	1	1	1	1	1	1	1	1	1	1	1	0	1	2
1	1958	4	1	5	2	1	3	7	1	2	0	0	99999999	99999999	0	99999999	99999999	0	0	1	0	1	4	4	1	4	3	3	2	1	2.5	3.33333	1.5	4	2	2	1	2	3	1	2	1	1	1	2	1	0	1	2
1	1978	2	3	1	1	1	3	7	0	2	0	0	0	0	0	0	0	0	0	0	1	4	4	5	3	5	4	3	3	4	4	4	3.5	3	1	1	1	2	1	1	1	2	1	1	1	0	0	0	2
1	1962	4	5	4	2	1	3	2	0	2	0	0	0	0	0	0	1	0	0	1	0	4	4	5	1	4	4	4	4	4	3.5	4	4	5	1	1	1	1	1	1	1	1	1	1	1	0	0	0	99999999
1	1947	5	4	5	1	1	3	3	0	3	0	0	0	0	0	0	0	0	0	1	0	3	3	5	2	4	3	3	3	3	3.25	3.33333	3	3	1	1	1	1	1	1	1	1	1	1	1	0	0	0	99999999
1	1963	4	4	4	3	3	3	3	1	4	0	0	99999999	99999999	0	99999999	99999999	0	1	0	0	4	4	3	2	4	3	4	3	3	3.25	3.66667	3	5	1	1	1	1	1	1	1	1	1	1	1	0	0	0	1
1	1969	3	3	5	3	3	3	3	0	3	0	0	0	0	0	0	0	0	0	0	1	1	1	1	3	5	1	1	1	1	1.5	2.33333	1	3	2	1	1	1	2	1	1	1	1	1	1	0	0	0	1
1	1985	2	3	5	1	2	3	3	0	2	0	0	0	0	0	0	0	0	0	0	1	1	2	3	1	2	3	4	1	1	1.75	3	1	3	2	1	1	1	1	1	2	2	1	1	1	0	0	0	2
1	1985	2	99999999	4	3	1	3	5	0	2	0	0	1	0	1	0	0	1	0	0	0	4	3	4	2	4	3	2	1	1	3.25	3	1	4	2	1	1	1	1	1	1	1	2	1	1	0	0	0	2
1	1974	3	1	5	1	2	3	2	0	4	0	0	0	0	0	0	0	0	0	1	0	1	1	1	1	1	1	1	1	1	1	1	1	1	2	1	2	1	3	1	1	1	1	1	1	1	0	1	99999999
1	1991	1	4	1	2	2	3	5	0	3	0	0	0	0	0	0	0	0	1	0	0	5	5	5	4	4	3	3	3	1	4.75	3.33333	2	5	3	1	1	1	1	1	1	1	1	1	1	1	0	1	1
1	1971	3	2	3	3	1	3	6	0	4	0	0	0	0	0	0	0	0	0	1	0	1	1	4	1	1	1	1	1	1	1.75	1	1	4	2	1	1	1	1	1	1	1	1	1	1	0	0	0	2
1	1942	7	1	5	2	1	3	6	99999999	4	0	0	99999999	99999999	0	99999999	99999999	0	0	1	0	99999999	99999999	99999999	99999999	99999999	99999999	99999999	99999999	99999999	99999999	99999999	99999999	99999999	1	1	1	1	1	1	1	1	1	1	1	0	0	0	99999999
1	99999999	99999999	1	4	99999999	1	3	3	0	4	0	0	99999999	99999999	0	99999999	99999999	1	0	0	0	1	3	2	1	2	3	3	3	3	1.75	2.66667	3	4	1	1	1	1	2	1	1	1	1	1	1	0	0	0	2
1	1958	4	1	1	2	1	3	5	0	2	0	0	0	0	0	1	0	0	0	0	1	99999999	99999999	99999999	99999999	4	4	99999999	99999999	99999999	99999999	99999999	99999999	4	2	1	2	1	1	1	1	1	1	1	1	0	0	0	2
1	1948	5	1	2	2	1	3	5	0	2	0	0	0	0	0	1	0	0	0	1	1	99999999	99999999	99999999	99999999	99999999	99999999	99999999	99999999	99999999	99999999	99999999	99999999	4	2	2	1	1	4	4	4	4	4	4	1	99999999	99999999	99999999	1
1	1956	4	1	5	2	1	3	5	1	4	0	0	99999999	99999999	0	99999999	99999999	0	0	1	0	1	1	1	1	1	1	1	1	5	1	1	3	1	1	3	2	1	1	1	3	2	1	1	1	1	1	2	1
1	1958	4	2	5	2	1	3	2	0	3	0	0	0	0	0	0	0	1	0	0	0	5	5	5	4	5	1	1	3	2	4.75	2.33333	2.5	5	2	99999999	99999999	99999999	99999999	2	99999999	99999999	99999999	99999999	99999999	99999999	99999999	99999999	2
1	1954	5	3	3	3	1	3	99999999	0	2	0	0	1	0	1	0	0	1	0	0	0	4	4	1	5	5	5	4	4	4	3.5	4.66667	4	4	1	1	1	1	1	1	1	1	1	1	1	0	0	0	1
1	1945	7	1	5	1	1	3	6	0	4	0	0	99999999	99999999	0	99999999	99999999	0	0	1	1	1	1	1	1	1	1	1	3	3	1	1	3	1	99999999	3	2	99999999	1	1	3	1	1	1	1	99999999	1	99999999	2
1	1953	5	1	4	2	1	3	3	0	4	0	0	0	0	0	0	0	0	0	0	1	1	1	5	1	5	1	1	5	5	2	2.33333	5	1	1	1	1	1	1	1	1	1	1	1	1	0	0	0	2
1	1963	4	3	5	1	1	3	7	0	4	0	0	1	0	1	0	0	0	1	0	0	4	5	1	1	4	3	3	1	3	2.75	3.33333	2	5	2	2	2	2	1	2	1	1	2	1	1	0	0	0	2
1	1964	4	3	5	2	1	3	7	0	3	0	0	0	0	0	0	0	0	1	0	0	4	4	4	3	3	5	5	5	2	3.75	4.33333	3.5	4	2	4	2	1	1	1	2	2	1	1	1	99999999	0	99999999	1
1	1961	4	4	1	3	1	3	7	0	3	0	0	0	0	0	0	0	0	1	0	0	5	4	5	4	2	2	3	5	2	4.5	2.33333	3.5	5	1	1	1	1	1	1	1	1	1	1	1	0	0	0	1
1	1962	4	5	4	3	3	3	99999999	0	2	0	0	1	0	1	0	0	0	0	0	1	3	3	5	1	3	5	5	3	3	3	4.33333	3	5	1	2	1	1	1	1	1	1	1	1	1	0	0	0	2
1	1978	2	4	1	3	1	3	6	0	2	0	0	0	0	0	0	1	0	1	0	0	5	5	5	3	5	5	5	1	5	4.5	5	3	5	2	1	1	1	1	1	1	1	1	1	1	0	0	0	2
1	1993	1	3	5	3	1	3	6	0	4	0	0	0	0	0	0	0	0	1	0	0	2	4	3	2	5	5	5	2	2	2.75	5	2	5	3	2	1	1	1	2	1	1	1	1	1	1	0	1	1
1	1945	7	3	4	1	1	3	4	0	3	0	0	0	0	0	0	0	0	0	0	1	4	3	5	3	5	4	4	4	3	3.75	4.33333	3.5	4	2	3	1	1	1	1	2	1	1	1	1	1	0	1	1
1	99999999	99999999	1	4	3	2	3	1	0	2	0	0	0	0	0	0	0	0	1	0	0	5	5	5	4	5	5	5	5	5	4.75	5	5	5	1	1	1	1	1	1	1	1	1	1	1	0	0	0	1
1	1947	5	99999999	5	3	1	3	2	1	4	0	0	0	0	0	0	1	0	1	0	0	5	5	5	1	5	5	99999999	99999999	99999999	4	99999999	99999999	5	1	1	1	2	1	1	1	1	1	1	1	0	0	0	1
1	1956	4	1	5	1	1	3	99999999	0	2	0	0	0	0	0	0	0	0	0	1	0	1	1	1	1	4	4	4	4	1	1	4	2.5	1	99999999	99999999	99999999	99999999	99999999	99999999	99999999	99999999	99999999	99999999	99999999	99999999	99999999	99999999	2
1	1954	5	4	5	2	1	3	99999999	0	4	0	0	1	0	1	0	0	99999999	99999999	99999999	0	4	5	1	1	3	1	1	4	4	2.75	1.66667	4	4	2	1	1	1	1	1	1	1	1	1	1	0	0	0	1
1	1949	5	1	4	3	1	3	4	99999999	4	0	0	0	0	0	0	1	99999999	99999999	99999999	0	5	5	5	99999999	5	5	5	99999999	5	99999999	5	99999999	5	1	1	1	1	1	1	3	1	1	1	1	0	1	1	2
1	1980	2	1	1	3	1	3	99999999	0	1	0	0	0	0	0	1	0	1	0	0	0	5	5	5	4	5	5	5	3	3	4.75	5	3	5	2	1	1	1	2	1	1	1	1	1	1	0	0	0	2
1	1955	5	3	1	1	2	3	5	0	4	0	0	0	0	0	1	0	0	1	0	0	4	4	4	2	5	4	3	1	1	3.5	4	1	5	2	2	1	1	1	2	2	1	1	1	1	0	0	0	2
1	1964	4	1	5	2	1	3	4	0	2	0	0	1	0	1	1	0	1	0	0	0	3	3	3	1	5	4	4	3	3	2.5	4.33333	3	5	2	2	2	99999999	2	1	2	1	1	1	1	99999999	0	99999999	2
2	1963	4	1	1	3	1	3	4	0	3	0	0	0	0	0	0	0	0	1	0	0	1	1	1	1	3	3	3	5	5	1	3	5	1	1	1	1	1	1	1	1	1	1	1	1	0	0	0	2
2	1978	2	1	4	3	1	3	4	0	2	0	0	0	0	0	0	0	1	0	0	0	2	2	5	2	5	2	5	5	5	2.75	4	5	5	2	1	2	1	2	1	1	2	1	1	1	0	0	0	1
2	1944	7	4	1	1	2	3	4	0	2	0	0	0	0	0	0	0	1	0	0	0	4	4	3	3	5	3	4	2	2	3.5	4	2	4	1	2	1	1	1	1	2	1	1	1	1	0	0	0	2
2	1967	3	3	4	2	1	3	4	0	4	0	0	0	0	0	0	0	0	1	0	0	5	5	5	5	1	1	1	1	1	5	1	1	5	1	1	1	1	1	1	1	1	1	1	1	0	0	0	2
2	1952	5	5	4	2	1	3	4	0	3	0	0	0	0	0	0	0	0	0	1	0	1	1	5	1	5	5	2	2	3	2	4	2.5	5	2	1	2	1	1	1	1	2	1	1	1	0	0	0	2
2	1945	7	3	2	2	1	3	7	0	4	0	0	0	0	0	0	0	0	0	1	0	5	3	5	3	4	1	1	1	1	4	2	1	5	1	1	1	1	2	1	1	1	1	1	2	0	0	0	1
2	1961	4	3	5	3	1	3	2	0	2	0	0	0	0	0	0	0	1	0	0	0	3	3	5	3	3	1	1	1	1	3.5	1.66667	1	4	1	1	2	1	1	1	1	1	1	1	1	0	0	0	2
2	1984	2	99999999	3	1	2	3	5	0	2	0	0	0	0	0	0	0	0	1	0	0	1	3	4	4	5	5	1	5	4	3	3.66667	4.5	3	3	1	3	1	2	1	1	1	1	1	1	2	0	2	2
2	1969	3	3	4	3	1	3	5	0	3	0	0	0	0	0	0	0	1	0	0	0	5	4	5	4	5	5	5	4	3	4.5	5	3.5	5	1	1	2	1	1	1	1	1	1	1	1	0	0	0	2
2	1991	1	3	5	2	1	3	5	0	2	0	0	0	0	0	0	0	1	0	0	0	4	4	5	5	5	3	3	5	3	4.5	3.66667	4	4	2	1	2	2	1	1	2	2	2	1	1	0	0	0	2
2	1992	1	2	5	3	3	3	7	0	4	0	0	0	0	0	0	1	1	0	0	0	1	1	1	1	5	3	5	4	4	1	4.33333	4	1	2	2	1	2	1	1	2	2	2	2	1	0	0	0	2
2	1955	5	3	3	2	1	3	7	0	4	0	0	0	0	0	0	0	1	0	0	0	5	5	5	5	5	5	5	5	5	5	5	5	5	1	1	2	1	1	1	1	1	1	1	1	0	0	0	2
2	1990	1	1	5	2	1	3	4	0	2	0	0	0	0	0	0	0	0	0	1	0	5	5	5	5	5	5	5	1	3	5	5	2	5	2	1	1	1	1	1	1	2	1	1	1	0	0	0	2
2	1975	3	4	1	3	1	3	3	0	1	1	0	0	0	1	0	0	0	1	0	0	5	5	5	3	5	5	5	3	1	4.5	5	2	5	2	1	3	1	1	1	1	2	1	1	1	1	0	1	1
2	1989	1	4	1	2	2	3	2	1	1	0	0	99999999	99999999	0	99999999	99999999	0	0	1	0	1	1	1	1	3	2	4	1	1	1	3	1	4	2	1	1	1	1	2	1	1	1	1	1	0	0	0	2
2	1934	7	1	4	1	1	3	6	0	2	0	0	1	0	1	1	1	0	1	0	0	5	5	99999999	1	5	5	5	5	5	99999999	5	5	5	2	1	1	1	1	2	1	1	1	1	1	0	0	0	99999999
2	1940	7	1	5	2	1	3	5	0	4	1	0	0	0	1	1	0	1	0	0	0	4	4	4	4	4	4	4	4	4	4	4	4	4	1	1	1	1	1	2	99999999	99999999	99999999	99999999	99999999	0	99999999	99999999	1
99999999	1953	5	5	3	2	1	3	99999999	0	3	1	0	99999999	99999999	1	99999999	99999999	0	1	0	0	99999999	99999999	99999999	99999999	99999999	99999999	99999999	99999999	99999999	99999999	99999999	99999999	99999999	1	2	1	2	1	1	2	1	1	1	1	0	0	0	2
1	1984	2	3	5	3	1	4	3	0	4	0	0	0	0	0	1	0	0	1	0	0	1	1	1	1	5	4	1	1	1	1	3.33333	1	5	2	2	1	1	3	2	3	1	1	1	1	1	1	2	3
1	1945	7	99999999	5	2	3	4	3	0	3	1	0	1	0	2	0	0	0	1	0	0	5	5	5	5	5	5	5	5	3	5	5	4	5	1	2	1	1	1	1	2	1	1	1	1	0	0	0	2
1	1954	5	4	4	2	3	4	5	0	5	0	0	0	0	0	0	0	0	0	0	1	3	4	2	3	5	5	4	2	2	3	4.66667	2	5	2	1	1	1	1	1	1	1	1	1	1	0	0	0	1
1	1976	2	4	2	3	1	4	4	0	3	0	0	1	0	1	0	0	0	0	0	1	1	1	1	1	5	5	5	3	5	1	5	4	5	3	2	3	1	2	1	2	2	1	1	1	2	0	2	2
1	1975	3	3	4	2	1	4	7	0	3	0	0	0	0	0	1	0	1	0	0	0	1	1	1	1	5	5	3	1	1	1	4.33333	1	5	2	1	1	1	1	2	1	1	1	1	1	0	0	0	2
1	1967	3	4	3	3	1	4	6	0	1	0	0	0	0	0	0	0	0	1	0	0	2	3	1	1	4	4	2	3	2	1.75	3.33333	2.5	4	3	2	3	1	2	1	2	2	1	1	1	2	0	2	1
1	1964	4	5	1	3	1	4	4	0	2	0	0	0	0	0	0	1	0	0	1	0	5	4	3	3	5	4	3	1	1	3.75	4	1	4	1	1	1	1	1	1	1	1	1	1	1	0	0	0	2
1	1975	3	4	4	3	1	4	5	1	5	0	0	99999999	99999999	0	99999999	99999999	1	0	0	0	1	3	1	1	4	4	3	1	5	1.5	3.66667	3	4	2	1	1	1	2	2	2	1	1	1	1	0	0	0	2
1	1965	4	3	5	3	2	4	5	0	1	0	0	0	0	0	1	0	1	0	0	0	3	5	1	4	5	5	5	3	4	3.25	5	3.5	5	2	3	2	1	2	1	2	1	1	1	1	1	0	1	1
1	1971	3	3	4	3	1	4	7	0	5	0	0	0	0	0	0	0	0	0	0	1	1	1	1	1	1	1	1	1	1	1	1	1	4	2	2	1	1	1	1	2	1	1	1	1	0	0	0	1
1	1961	4	1	3	2	1	4	6	0	1	0	0	1	0	1	0	0	1	1	0	0	1	1	1	1	5	5	5	1	5	1	5	3	1	2	1	1	1	1	2	1	1	1	1	1	0	0	0	3
1	1970	3	4	1	3	1	4	6	0	2	0	0	0	0	0	0	0	1	0	0	0	3	3	4	1	4	4	2	1	1	2.75	3.33333	1	5	1	3	1	1	1	1	3	1	1	1	1	1	1	2	2
1	1974	3	3	5	3	1	4	7	0	2	0	0	1	0	1	0	1	1	0	0	1	1	3	1	1	5	5	5	3	3	1.5	5	3	4	2	1	1	1	1	1	1	1	1	1	1	0	0	0	99999999
1	1958	4	1	1	3	1	4	7	0	4	0	0	0	0	0	0	0	0	0	0	1	1	1	4	1	3	3	1	3	1	1.75	2.33333	2	3	2	2	1	1	1	2	2	1	1	1	1	0	0	0	2
1	1955	5	3	1	2	1	4	6	0	2	1	0	1	0	2	0	0	0	1	0	0	5	5	5	5	5	5	5	3	3	5	5	3	5	2	1	1	1	3	1	1	1	1	1	1	1	0	1	2
1	1974	3	3	4	3	1	4	5	0	2	0	0	1	0	1	0	0	1	0	0	0	5	5	1	3	5	5	4	1	4	3.5	4.66667	2.5	5	3	2	2	1	1	2	2	1	1	1	1	1	0	1	1
1	1992	1	3	5	2	3	4	5	0	1	0	0	1	0	1	0	0	1	0	0	0	4	5	5	3	3	5	3	1	1	4.25	3.66667	1	5	3	2	1	1	1	1	2	1	1	1	1	1	0	1	2
1	1966	3	4	5	2	1	4	5	0	2	0	0	0	0	0	0	0	0	1	0	0	4	4	1	1	4	4	4	4	2	2.5	4	3	4	1	2	1	2	1	1	1	1	1	1	1	0	0	0	1
1	1984	2	4	5	2	1	4	5	0	2	1	1	1	1	4	0	0	0	1	0	0	4	4	4	4	5	5	4	5	4	4	4.66667	4.5	5	2	2	1	1	2	1	2	1	1	1	1	0	0	0	2
1	1967	3	99999999	1	3	3	4	5	0	4	0	0	0	0	0	0	0	0	0	1	0	1	1	5	1	3	3	3	3	3	2	3	3	1	3	3	3	1	2	1	1	1	1	1	1	3	0	3	1
1	1967	3	3	5	2	1	4	5	0	2	0	0	0	0	0	0	0	1	0	0	0	4	5	5	2	5	5	5	4	4	4	5	4	5	2	3	2	1	1	1	3	1	1	1	1	1	1	2	3
1	1979	2	4	2	3	2	4	4	0	3	0	0	0	0	0	0	0	0	1	0	0	5	4	3	4	5	4	3	3	1	4	4	2	5	2	2	2	2	1	1	2	1	1	1	1	0	0	0	2
1	1962	4	1	1	3	1	4	5	0	2	0	0	1	0	1	0	0	0	1	0	0	3	2	1	1	2	2	1	2	1	1.75	1.66667	1.5	3	2	1	1	1	1	2	1	1	1	1	1	0	0	0	2
1	1962	4	1	4	2	1	4	3	0	2	0	0	0	0	0	1	0	0	1	0	0	5	5	5	5	5	5	5	3	1	5	5	2	5	2	1	1	1	1	1	1	1	1	1	1	0	0	0	2
1	1970	3	3	1	3	1	4	4	0	3	0	0	0	0	0	0	0	0	1	0	0	3	4	3	3	4	3	2	3	4	3.25	3	3.5	3	1	2	2	1	1	1	2	1	1	1	1	0	0	0	1
1	1990	1	4	5	2	1	4	4	0	3	0	0	0	0	0	0	0	1	0	0	0	1	3	3	1	3	3	3	3	3	2	3	3	3	1	2	1	1	1	1	2	1	1	1	1	0	0	0	2
1	1969	3	4	5	1	1	4	3	0	2	0	0	0	0	0	0	0	0	1	0	0	3	4	2	3	3	4	4	4	3	3	3.66667	3.5	4	1	1	2	1	1	1	1	2	1	1	1	0	0	0	1
1	1964	4	1	5	2	1	4	4	0	2	0	0	1	0	1	0	0	0	1	0	0	2	1	2	1	5	5	2	3	4	1.5	4	3.5	5	1	3	1	1	1	1	2	2	1	1	1	1	0	1	2
1	1968	3	3	1	3	2	4	4	0	2	0	0	1	0	1	0	0	0	1	0	0	1	1	1	1	5	5	2	5	3	1	4	4	5	2	1	2	1	1	1	2	2	1	1	1	0	0	0	1
1	1984	2	3	2	2	1	4	4	0	2	0	0	0	0	0	0	0	0	1	0	0	4	4	2	3	5	3	2	4	1	3.25	3.33333	2.5	4	2	3	1	1	1	1	3	1	1	1	1	1	1	2	2
1	1942	7	2	1	1	1	4	4	0	2	0	0	0	0	0	1	0	0	1	0	0	1	4	4	1	5	4	2	1	1	2.5	3.66667	1	2	1	2	1	1	2	1	2	1	1	1	1	0	0	0	2
1	1992	1	3	4	3	3	4	5	0	2	0	0	0	0	0	0	0	1	0	0	0	1	1	5	1	3	5	3	2	1	2	3.66667	1.5	5	1	1	3	1	1	1	1	1	1	1	1	1	0	1	1
1	1969	3	4	2	3	1	4	4	99999999	99999999	0	0	99999999	99999999	0	99999999	99999999	99999999	99999999	99999999	0	99999999	99999999	99999999	99999999	99999999	99999999	99999999	99999999	99999999	99999999	99999999	99999999	99999999	3	1	3	1	1	2	1	2	1	1	1	2	0	2	99999999
1	1992	1	2	4	3	1	4	4	0	3	0	0	0	0	0	0	0	1	0	0	0	3	3	2	1	5	1	2	5	3	2.25	2.66667	4	4	3	2	3	1	2	1	2	1	1	1	1	2	0	2	1
1	1971	3	4	4	3	1	4	4	0	4	0	0	0	0	0	0	0	1	0	0	0	4	5	4	1	4	4	5	1	4	3.5	4.33333	2.5	5	1	1	1	1	1	2	1	1	1	1	1	0	0	0	1
1	1964	4	4	3	2	1	4	4	0	2	0	0	1	0	1	0	1	0	1	0	0	2	2	5	3	5	5	3	2	2	3	4.33333	2	5	3	1	3	1	1	2	1	1	2	1	1	2	0	2	3
1	1962	4	1	2	2	1	4	4	0	4	0	0	0	0	0	0	0	1	0	0	0	1	1	1	1	1	1	1	1	1	1	1	1	1	1	2	1	1	1	1	2	1	1	1	1	0	0	0	1
1	1954	5	2	4	2	1	4	7	0	4	0	0	0	0	0	0	0	0	0	1	0	1	1	1	1	1	1	1	1	1	1	1	1	1	2	4	4	2	4	2	4	4	2	4	4	99999999	99999999	99999999	2
1	1977	2	4	1	3	1	4	3	0	5	0	0	1	0	1	1	1	0	0	0	1	4	4	5	4	4	5	4	3	1	4.25	4.33333	2	5	3	2	2	1	1	2	2	1	1	1	1	1	0	1	99999999
1	1988	1	5	5	2	1	4	3	0	2	0	0	0	0	0	0	0	0	0	0	1	4	5	2	1	5	5	3	3	3	3	4.33333	3	5	3	1	3	1	1	1	1	1	1	1	1	2	0	2	1
1	1988	1	2	4	2	1	4	3	0	2	1	1	1	1	4	0	1	0	1	0	0	1	4	1	1	3	5	3	2	3	1.75	3.66667	2.5	5	3	2	3	1	1	2	2	1	1	1	1	2	0	2	2
1	1984	2	3	4	1	1	4	4	0	2	0	0	0	0	0	0	0	0	0	0	1	5	5	5	5	5	5	4	5	1	5	4.66667	3	5	1	2	1	1	1	1	2	1	1	1	1	0	0	0	2
1	1959	4	4	5	2	1	4	3	0	3	0	0	0	0	0	0	0	0	1	0	0	4	5	5	3	5	5	5	4	3	4.25	5	3.5	5	3	1	3	1	1	2	1	3	1	1	1	2	1	3	2
1	1989	1	5	5	2	1	4	3	0	2	0	0	1	0	1	0	0	0	0	0	1	5	5	5	3	5	5	1	1	3	4.5	3.66667	2	5	2	1	3	1	1	1	1	1	1	1	1	1	0	1	1
1	1983	2	5	1	2	1	4	3	0	1	0	0	0	0	0	0	0	0	0	0	1	4	4	2	2	4	4	4	2	1	3	4	1.5	4	2	1	1	1	1	1	1	1	1	1	1	0	0	0	2
1	1989	1	2	1	2	2	4	3	0	3	0	0	0	1	1	0	0	1	0	0	0	4	4	3	2	5	5	3	1	1	3.25	4.33333	1	5	3	1	3	1	1	2	1	1	1	1	1	2	0	2	3
1	1970	3	5	4	3	2	4	3	0	2	1	0	0	0	1	1	0	1	0	0	0	3	3	1	1	4	4	1	3	1	2	3	2	4	2	1	2	1	1	1	2	1	1	1	1	0	0	0	3
1	1974	3	3	1	3	1	4	3	0	3	0	0	0	0	0	0	0	0	1	0	0	3	3	4	1	4	4	5	3	2	2.75	4.33333	2.5	4	3	3	1	1	1	2	3	1	1	1	1	2	1	3	2
1	1961	4	4	4	3	1	4	3	0	2	0	0	0	0	0	0	0	0	1	0	0	4	4	4	2	4	4	3	2	3	3.5	3.66667	2.5	4	2	2	1	1	2	1	2	1	1	1	1	0	0	0	1
1	1967	3	3	2	3	2	4	3	0	1	0	0	1	0	1	0	0	1	0	0	0	3	3	3	3	5	4	3	2	3	3	4	2.5	5	2	2	2	1	1	2	1	1	1	1	1	0	0	0	1
1	1971	3	5	1	3	1	4	3	0	3	0	0	0	0	0	1	0	1	0	0	0	4	4	3	3	4	4	3	3	1	3.5	3.66667	2	5	1	1	1	1	1	1	1	1	1	1	1	0	0	0	2
1	1962	4	3	1	2	1	4	3	0	1	0	0	0	0	0	0	1	0	1	0	0	3	3	3	3	5	5	3	1	1	3	4.33333	1	5	2	1	1	1	1	2	1	1	1	1	1	0	0	0	99999999
1	1995	1	2	1	2	2	4	2	0	2	0	0	0	0	0	1	0	1	0	0	0	4	4	3	4	5	4	3	3	3	3.75	4	3	3	3	1	1	1	1	1	1	1	1	1	1	1	0	1	1
1	1987	1	4	1	3	1	4	3	0	2	0	0	0	0	0	0	0	1	0	0	0	1	1	1	3	5	5	3	1	1	1.5	4.33333	1	5	2	1	1	1	1	1	1	1	1	1	1	0	0	0	2
1	1970	3	3	5	3	1	4	7	1	4	0	0	99999999	99999999	0	99999999	99999999	0	0	1	0	1	4	1	1	5	5	5	1	5	1.75	5	3	5	1	2	1	1	1	1	1	1	1	1	1	0	0	0	2
1	1968	3	4	1	1	2	4	2	0	2	0	0	1	0	1	0	0	0	1	0	0	2	3	2	1	2	5	4	3	1	2	3.66667	2	5	3	1	3	1	3	1	1	1	1	1	1	3	0	3	3
1	1982	2	4	4	2	1	4	2	0	4	0	0	0	0	0	0	0	1	0	0	0	3	3	5	1	4	4	4	3	1	3	4	2	5	2	1	1	1	1	1	1	1	1	1	1	0	0	0	2
1	1951	5	3	5	2	3	4	3	0	3	0	0	0	0	0	0	0	0	1	0	0	5	5	1	4	4	4	1	1	1	3.75	3	1	5	3	1	1	1	1	2	1	1	1	1	1	1	0	1	2
1	1995	1	99999999	5	3	3	4	2	0	4	0	0	0	0	0	0	0	1	0	0	0	5	4	4	2	4	3	4	4	3	3.75	3.66667	3.5	4	1	1	2	1	3	1	1	1	1	1	1	1	0	1	99999999
1	1973	3	2	4	3	1	4	2	0	3	0	0	0	0	0	0	0	0	1	0	0	4	4	1	4	4	4	2	2	2	3.25	3.33333	2	4	3	3	3	2	1	2	3	1	1	1	1	3	1	4	3
1	1985	2	4	1	3	1	4	2	0	2	0	0	0	0	0	1	0	0	1	0	0	5	5	1	5	5	5	2	4	1	4	4	2.5	4	3	2	1	1	1	1	2	1	1	1	1	1	0	1	1
1	1971	3	2	3	3	2	4	5	0	2	0	0	1	0	1	0	0	0	1	0	0	5	5	5	3	5	5	3	3	3	4.5	4.33333	3	5	2	2	1	1	1	1	1	1	1	1	1	0	0	0	1
1	1987	1	4	1	3	2	4	6	0	4	0	0	0	0	0	0	0	0	0	1	0	4	4	4	1	5	1	1	4	5	3.25	2.33333	4.5	4	2	1	2	1	2	2	1	1	1	1	1	0	0	0	1
1	1957	4	3	5	1	2	4	2	0	1	0	0	0	0	0	0	0	0	1	0	0	4	4	4	2	4	4	2	3	2	3.5	3.33333	2.5	4	2	1	2	1	1	1	2	1	1	1	1	0	0	0	1
1	1964	4	3	1	2	2	4	2	0	1	0	0	0	0	0	1	0	1	0	0	0	3	5	5	2	5	5	1	1	1	3.75	3.66667	1	5	2	1	1	1	2	1	1	1	1	1	1	0	0	0	2
1	1986	1	1	2	1	2	4	2	0	5	0	0	0	0	0	0	0	0	1	0	0	1	1	3	3	4	4	3	3	5	2	3.66667	4	4	3	1	3	1	4	3	1	3	1	1	1	99999999	2	99999999	99999999
1	1974	3	4	2	1	2	4	3	0	4	0	0	0	0	0	0	1	1	0	0	0	3	3	5	1	5	5	2	3	1	3	4	2	5	3	3	2	1	1	2	2	1	1	1	1	2	0	2	2
1	1978	2	5	2	3	1	4	2	0	2	0	0	0	0	0	0	0	0	1	0	0	4	4	5	4	5	5	3	4	3	4.25	4.33333	3.5	4	2	1	1	2	2	1	1	1	1	1	1	0	0	0	1
1	1985	2	4	5	3	1	4	4	1	4	0	0	99999999	99999999	0	99999999	99999999	0	0	1	0	1	1	5	1	1	4	3	5	2	2	2.66667	3.5	5	1	1	1	1	1	1	1	1	1	1	1	0	0	0	1
1	1973	3	4	3	3	3	4	1	0	2	0	0	0	0	0	0	0	0	1	0	0	1	5	5	5	5	5	2	2	3	4	4	2.5	5	2	2	1	1	1	1	2	1	1	1	1	0	0	0	2
1	1955	5	2	5	2	1	4	7	0	4	0	0	0	0	0	0	0	1	0	0	0	1	1	5	1	4	4	4	4	3	2	4	3.5	5	1	1	2	1	1	1	1	1	1	1	1	0	0	0	2
1	1972	3	3	5	3	1	4	2	0	3	0	0	1	0	1	0	0	1	0	0	0	3	3	4	1	5	5	3	3	3	2.75	4.33333	3	5	2	1	1	1	1	1	1	1	1	1	1	0	0	0	2
1	1961	4	4	4	3	1	4	3	1	4	0	0	99999999	99999999	0	99999999	99999999	0	0	1	0	1	2	3	1	3	3	2	3	1	1.75	2.66667	2	3	1	2	1	1	1	1	2	1	1	1	1	0	0	0	2
1	1991	1	3	5	2	1	4	2	0	1	0	0	1	0	1	0	0	0	0	0	1	3	3	3	1	3	5	3	3	1	2.5	3.66667	2	5	1	1	1	1	1	1	1	1	1	1	1	0	0	0	2
1	1964	4	3	5	3	1	4	5	0	4	0	0	0	0	0	0	0	0	0	1	0	5	5	5	1	1	1	1	1	1	4	1	1	5	2	3	1	1	1	1	2	1	1	1	1	1	0	1	1
1	1974	3	4	1	3	1	4	3	0	2	0	0	0	0	0	0	0	0	1	0	0	3	3	5	5	5	5	3	1	1	4	4.33333	1	5	1	1	1	1	2	1	1	1	1	1	2	0	0	0	1
1	1963	4	3	5	2	3	4	5	0	2	0	0	1	0	1	0	0	0	1	0	0	5	5	5	3	5	5	3	1	3	4.5	4.33333	2	5	2	1	2	1	1	1	3	2	2	1	1	0	1	1	3
1	1978	2	3	2	1	3	4	5	0	1	0	0	1	1	2	0	0	1	0	0	0	5	5	5	2	5	5	4	3	1	4.25	4.66667	2	5	2	1	1	1	3	1	1	1	1	1	1	1	0	1	2
1	1973	3	1	4	2	1	4	3	0	1	0	0	0	0	0	0	0	0	0	1	0	1	1	1	1	5	3	5	5	3	1	4.33333	4	4	2	2	3	1	3	1	2	1	1	1	1	2	0	2	2
1	1985	2	5	1	2	1	4	3	0	2	0	0	0	0	0	0	0	1	0	0	0	5	5	1	3	5	5	2	1	1	3.5	4	1	5	3	3	1	1	1	1	3	1	1	1	1	2	1	3	2
1	1984	2	5	1	2	2	4	3	0	1	0	0	1	0	1	0	0	0	1	0	0	3	3	3	3	5	5	3	4	3	3	4.33333	3.5	5	2	3	1	1	1	2	3	1	1	1	1	1	1	2	3
1	1994	1	1	4	2	2	4	3	0	3	0	0	0	0	0	0	0	1	0	0	0	4	4	4	4	4	4	3	2	2	4	3.66667	2	4	3	2	2	1	2	1	2	1	1	1	1	1	0	1	2
1	1989	1	1	1	2	2	4	3	0	2	0	0	1	0	1	0	0	0	1	0	0	4	4	4	2	5	5	2	2	1	3.5	4	1.5	5	2	1	2	1	1	1	1	1	1	1	1	0	0	0	2
1	1967	3	3	4	2	1	4	3	0	3	0	0	0	0	0	0	0	1	0	0	0	1	3	1	1	5	4	3	1	1	1.5	4	1	4	2	2	1	1	1	1	2	1	1	1	1	0	0	0	2
1	1980	2	2	5	3	1	4	4	0	2	0	0	0	0	0	0	1	1	0	0	0	5	5	5	5	5	5	2	3	1	5	4	2	5	1	2	1	1	1	1	2	1	1	1	1	0	0	0	2
1	1959	4	2	5	2	3	4	4	0	2	0	0	0	0	0	1	0	1	0	0	0	3	4	1	3	5	5	3	1	1	2.75	4.33333	1	4	2	1	1	1	2	1	1	1	1	1	1	0	0	0	1
1	1959	4	4	4	2	1	4	5	0	3	0	0	0	0	0	0	0	0	1	0	0	3	3	4	2	4	4	2	3	4	3	3.33333	3.5	5	1	2	2	1	1	2	1	2	1	1	1	0	0	0	2
1	1966	3	3	1	3	1	4	5	0	3	0	0	1	0	1	0	0	0	1	0	0	3	5	5	1	5	5	1	4	1	3.5	3.66667	2.5	5	2	3	2	1	1	2	3	1	1	1	1	1	1	2	2
1	1976	2	5	1	3	3	4	1	0	1	0	0	1	0	1	0	0	0	1	0	0	3	3	4	3	5	5	4	2	2	3.25	4.66667	2	4	2	1	2	1	1	1	1	1	1	1	1	0	0	0	99999999
1	1978	2	4	5	3	1	4	3	0	2	0	0	0	1	1	0	1	0	1	0	0	1	3	1	1	5	5	1	1	1	1.5	3.66667	1	5	3	2	1	1	2	1	2	1	1	1	1	1	0	1	1
1	1993	1	99999999	5	2	1	4	6	0	2	0	0	0	0	0	0	0	0	0	1	0	5	5	5	3	5	4	5	5	3	4.5	4.66667	4	5	1	2	1	1	1	1	1	1	1	1	1	0	0	0	2
1	1987	1	2	5	3	1	4	3	0	2	0	0	0	0	0	0	0	0	1	0	0	2	2	3	1	4	4	3	2	2	2	3.66667	2	4	2	2	2	1	1	1	2	1	1	1	1	0	0	0	1
1	1961	4	5	3	3	1	4	4	0	1	0	0	1	1	2	0	0	0	1	0	0	4	4	3	3	5	5	3	1	1	3.5	4.33333	1	5	2	2	1	1	1	2	2	1	1	1	1	0	0	0	2
1	1975	3	3	1	3	1	4	4	0	3	0	0	1	0	1	0	1	0	1	0	0	2	3	5	3	5	5	4	3	3	3.25	4.66667	3	5	3	4	1	1	3	2	1	1	1	1	1	99999999	0	99999999	2
1	1977	2	4	1	3	1	4	6	0	2	0	0	1	0	1	0	0	0	1	0	0	1	1	1	1	5	5	1	1	1	1	3.66667	1	5	2	2	3	1	1	1	2	1	1	1	1	1	0	1	1
1	1975	3	4	4	3	2	4	5	0	2	0	0	0	0	0	0	0	0	1	0	0	4	4	1	2	5	3	1	4	5	2.75	3	4.5	4	2	3	1	1	1	1	2	1	1	1	1	1	0	1	1
1	1960	4	4	4	1	3	4	6	0	2	0	0	0	0	0	0	0	0	1	0	0	3	3	4	3	5	5	3	3	2	3.25	4.33333	2.5	5	2	1	1	1	1	1	1	1	1	1	1	0	0	0	1
1	1985	2	4	1	3	2	4	6	0	4	0	0	1	0	1	0	0	0	1	0	0	5	5	1	1	4	5	3	4	4	3	4	4	5	3	3	1	1	1	3	3	1	1	1	1	2	2	4	2
1	1964	4	4	5	3	1	4	7	0	2	0	0	0	1	1	0	0	0	0	1	0	4	3	4	2	5	4	2	4	4	3.25	3.66667	4	5	2	3	2	1	1	1	3	1	1	1	1	1	1	2	2
1	1983	2	4	1	3	1	4	2	0	2	0	0	1	0	1	0	0	0	0	0	1	4	4	2	2	4	5	2	3	3	3	3.66667	3	5	2	1	1	1	1	1	1	1	1	1	1	0	0	0	1
1	1993	1	3	1	2	2	4	2	0	2	0	0	0	0	0	0	0	0	1	0	0	5	1	5	1	1	4	5	2	5	3	3.33333	3.5	5	2	1	2	1	1	1	1	1	1	1	1	0	0	0	99999999
1	1986	1	4	2	2	2	4	3	0	2	0	0	1	0	1	0	0	0	1	0	0	5	4	4	1	5	5	3	1	1	3.5	4.33333	1	5	3	2	1	1	1	2	2	1	1	1	1	1	0	1	2
1	1990	1	2	4	2	2	4	3	0	2	0	0	1	1	2	0	0	1	0	0	0	5	5	5	4	5	5	5	2	5	4.75	5	3.5	5	2	1	2	1	1	1	1	1	1	1	1	0	0	0	2
1	1961	4	4	1	3	1	4	4	0	2	0	0	0	0	0	0	0	1	0	0	0	4	3	3	3	5	5	5	2	1	3.25	5	1.5	5	2	2	1	1	1	2	2	1	1	1	1	0	0	0	1
1	1978	2	4	4	3	1	4	4	0	2	0	1	0	1	2	0	1	1	0	0	0	3	3	2	2	3	3	3	2	3	2.5	3	2.5	4	2	3	2	1	1	1	2	1	1	1	1	1	0	1	2
1	1989	1	2	1	2	2	4	5	0	3	0	0	1	0	1	0	0	0	0	0	1	4	5	2	2	5	5	5	2	3	3.25	5	2.5	5	3	3	2	1	1	1	2	2	1	1	1	2	0	2	2
1	1974	3	4	1	3	1	4	6	0	2	0	0	1	1	2	1	1	0	0	0	1	4	4	2	3	5	5	4	2	2	3.25	4.66667	2	5	2	2	1	1	1	1	3	1	1	1	1	0	1	1	3
1	1983	2	99999999	1	3	3	4	3	0	2	0	0	0	0	0	1	0	1	0	0	0	5	5	1	2	5	5	5	1	5	3.25	5	3	5	2	1	1	1	1	1	1	1	1	1	1	0	0	0	1
1	1980	2	4	5	3	1	4	2	0	2	0	0	1	0	1	0	1	0	1	0	0	1	4	4	1	5	5	3	2	1	2.5	4.33333	1.5	5	1	1	1	1	1	1	1	1	1	1	1	0	0	0	3
1	1964	4	4	5	3	1	4	5	0	4	0	0	0	0	0	0	0	0	0	0	1	1	1	1	1	4	4	4	1	1	1	4	1	4	1	2	2	1	1	1	2	2	1	1	1	0	0	0	1
1	1993	1	3	2	1	2	4	4	0	3	0	0	0	0	0	0	0	0	1	0	0	1	3	5	1	5	5	5	3	5	2.5	5	4	5	2	2	1	1	1	1	2	1	1	1	1	0	0	0	1
1	1991	1	4	5	3	3	4	6	0	3	0	0	0	0	0	1	0	0	1	0	0	4	4	3	1	5	5	2	5	3	3	4	4	3	1	1	1	1	1	1	2	2	2	1	1	0	0	0	3
1	1968	3	3	1	3	3	4	7	0	2	0	0	1	0	1	1	0	1	0	0	0	3	3	3	1	5	5	2	3	2	2.5	4	2.5	5	2	2	1	1	1	1	2	1	1	1	1	0	0	0	2
1	1966	3	3	5	3	3	4	4	0	2	0	0	1	0	1	0	0	0	1	0	0	5	5	5	1	5	5	5	5	5	4	5	5	5	4	2	1	1	1	1	2	1	1	1	1	99999999	0	99999999	2
1	1994	1	99999999	5	2	2	4	4	0	3	0	0	0	0	0	0	1	0	0	1	0	5	5	3	1	5	5	4	3	2	3.5	4.66667	2.5	5	2	2	2	1	1	1	2	1	1	1	1	0	0	0	2
1	1979	2	4	2	3	2	4	3	0	2	0	0	0	0	0	1	0	1	0	0	0	5	5	5	5	5	5	5	4	1	5	5	2.5	5	2	1	1	1	1	1	1	1	1	1	1	0	0	0	1
1	1980	2	4	5	3	1	4	5	0	2	0	0	0	0	0	0	0	0	0	1	0	3	5	4	1	5	5	2	1	3	3.25	4	2	5	3	2	2	1	1	1	2	1	1	1	1	1	0	1	1
1	1989	1	3	5	2	3	4	4	0	3	0	0	1	0	1	0	0	0	1	0	0	3	3	4	3	5	5	3	4	3	3.25	4.33333	3.5	5	2	2	1	1	1	2	1	1	1	1	1	0	0	0	2
1	1964	4	4	5	3	3	4	4	0	3	0	0	0	0	0	1	0	1	0	0	0	2	4	2	3	5	5	4	2	2	2.75	4.66667	2	4	3	1	1	1	2	2	1	1	1	1	1	1	0	1	1
1	1985	2	4	1	2	2	4	5	0	3	0	0	0	0	0	0	0	0	1	0	0	3	3	2	2	3	5	5	2	3	2.5	4.33333	2.5	4	3	3	2	1	2	2	2	1	1	1	1	2	0	2	1
1	1965	4	4	5	3	1	4	5	0	2	0	0	1	0	1	0	0	1	0	0	0	1	3	1	1	5	5	3	4	1	1.5	4.33333	2.5	5	2	2	2	1	1	1	2	1	1	1	1	0	0	0	1
1	1965	4	3	4	2	1	4	7	0	2	0	0	0	0	0	0	0	0	1	0	0	5	3	5	1	1	5	5	3	1	3.5	3.66667	2	5	2	1	1	1	1	1	1	2	1	1	1	0	0	0	2
1	1963	4	4	4	3	3	4	7	0	4	0	0	0	0	0	0	0	1	0	0	0	4	4	4	3	5	4	1	4	1	3.75	3.33333	2.5	4	3	3	3	1	2	1	3	2	1	1	1	3	1	4	2
1	1966	3	4	1	2	1	4	4	0	4	0	0	0	0	0	0	0	0	0	1	0	4	4	5	1	5	5	1	1	1	3.5	3.66667	1	5	1	1	2	1	3	1	1	1	1	1	1	1	0	1	1
1	1971	3	3	5	3	1	4	5	0	2	0	0	1	0	1	0	0	0	0	1	0	2	2	4	4	4	4	2	3	4	3	3.33333	3.5	3	2	3	1	1	1	1	2	1	1	1	1	1	0	1	2
1	1967	3	2	5	3	1	4	2	0	3	0	0	1	0	1	0	0	1	0	0	0	5	4	5	3	4	5	2	1	1	4.25	3.66667	1	5	1	1	1	1	1	1	1	1	1	1	1	0	0	0	2
1	1982	2	4	4	3	1	4	2	0	4	0	0	0	0	0	0	1	1	0	0	0	4	4	5	3	3	5	2	3	2	4	3.33333	2.5	5	2	2	2	1	1	1	1	2	1	1	1	0	0	0	2
1	1969	3	4	1	3	1	4	3	0	3	0	0	0	0	0	0	1	1	0	0	0	4	3	1	2	4	5	2	2	1	2.5	3.66667	1.5	5	1	2	1	1	1	1	2	1	1	1	1	0	0	0	2
1	1962	4	2	1	2	2	4	3	0	2	0	0	1	0	1	0	0	0	0	1	0	1	1	1	2	5	3	3	3	1	1.25	3.66667	2	1	2	2	2	2	1	2	2	1	1	1	1	0	0	0	2
1	1961	4	4	1	2	2	4	5	0	1	1	0	1	0	2	0	0	1	0	0	0	5	5	3	3	5	5	3	4	1	4	4.33333	2.5	4	3	1	2	1	1	3	1	1	1	1	1	1	1	2	3
1	1964	4	4	1	1	2	4	3	0	2	1	0	1	0	2	0	0	1	0	0	0	3	5	5	3	5	5	3	1	1	4	4.33333	1	5	2	2	1	1	1	2	2	1	1	1	1	0	0	0	2
1	1970	3	4	5	3	1	4	3	0	2	0	0	0	0	0	1	0	1	0	0	0	1	1	1	1	5	5	5	1	1	1	5	1	5	2	1	1	1	1	1	1	1	1	1	1	0	0	0	2
1	1980	2	1	2	2	2	4	2	0	3	0	0	0	0	0	0	0	0	0	1	0	4	4	5	2	4	4	5	4	1	3.75	4.33333	2.5	5	1	1	1	1	1	1	1	1	1	1	1	0	0	0	2
1	1997	1	1	2	3	3	4	3	0	4	1	0	1	0	2	0	0	0	1	0	0	3	4	2	3	2	4	3	2	2	3	3	2	5	3	2	2	1	2	1	2	1	1	1	1	1	0	1	1
1	1970	3	3	4	3	1	4	3	0	2	0	0	0	0	0	0	0	0	1	0	0	1	1	1	1	3	3	3	1	1	1	3	1	3	1	1	1	1	1	1	1	1	1	1	1	0	0	0	1
1	1972	3	4	1	3	1	4	4	0	2	0	0	1	0	1	0	1	0	0	1	0	2	3	1	3	4	5	3	1	4	2.25	4	2.5	5	3	3	1	1	3	1	2	1	1	1	2	3	0	3	2
1	1986	1	4	1	1	2	4	7	0	4	0	0	1	0	1	0	0	0	1	0	0	5	3	3	5	3	5	5	3	1	4	4.33333	2	5	3	2	2	1	1	1	2	1	1	1	1	1	0	1	1
1	1966	3	3	4	3	1	4	7	0	2	0	0	0	0	0	0	0	0	0	0	1	3	3	3	4	4	2	2	2	3	3.25	2.66667	2.5	3	2	1	1	1	1	1	1	2	1	1	1	0	0	0	2
1	1965	4	1	1	3	1	4	2	0	2	0	0	1	0	1	0	1	0	1	0	0	3	3	3	2	3	3	4	4	5	2.75	3.33333	4.5	3	2	1	1	1	1	1	1	1	1	1	1	0	0	0	1
1	1957	4	1	1	2	1	4	4	0	2	0	0	1	0	1	0	0	0	0	1	0	5	5	5	5	5	5	5	5	5	5	5	5	5	2	1	1	1	1	1	2	1	1	1	1	0	0	0	1
1	1948	5	3	5	2	1	4	4	1	4	1	0	99999999	99999999	1	99999999	99999999	1	0	1	0	5	5	5	4	5	5	5	3	3	4.75	5	3	5	2	2	2	1	1	2	2	1	1	1	1	0	0	0	2
1	1980	2	4	5	3	1	4	5	0	3	0	0	0	0	0	1	0	0	1	0	0	4	4	2	3	5	5	3	1	1	3.25	4.33333	1	4	2	2	3	1	2	1	2	1	1	1	1	1	0	1	2
1	1979	2	3	5	3	1	4	4	0	3	0	0	0	0	0	0	0	1	0	0	0	4	4	4	1	4	4	2	1	1	3.25	3.33333	1	4	3	1	3	3	99999999	1	1	1	2	1	1	99999999	0	99999999	2
2	1954	5	2	4	1	3	4	5	0	2	0	0	0	0	0	0	0	0	1	0	0	1	1	1	1	5	4	3	1	3	1	4	2	4	1	1	2	1	1	1	1	2	1	1	1	0	0	0	3
2	1968	3	3	4	3	3	4	7	0	2	0	0	1	1	2	0	0	0	1	0	0	5	5	5	3	3	5	4	1	3	4.5	4	2	5	2	1	2	1	2	1	2	1	1	1	1	0	0	0	1
2	1955	5	4	4	2	1	4	7	0	2	0	0	0	0	0	0	0	0	1	0	0	5	5	3	3	3	4	3	2	1	4	3.33333	1.5	5	2	1	1	1	1	1	1	1	1	1	1	0	0	0	1
2	1969	3	5	1	3	3	4	5	1	5	0	0	99999999	99999999	0	99999999	99999999	0	0	0	1	1	1	1	1	5	3	3	3	1	1	3.66667	2	1	1	1	1	1	2	1	1	1	1	1	1	0	0	0	1
2	1976	2	4	1	2	2	4	6	0	3	0	0	0	0	0	0	0	1	0	0	0	3	4	3	4	5	5	3	3	3	3.5	4.33333	3	4	2	2	3	1	1	1	2	1	1	1	1	1	0	1	2
2	1979	2	3	5	1	2	4	6	0	4	0	0	0	0	0	0	0	0	1	0	0	5	4	5	4	5	4	3	3	3	4.5	4	3	5	2	1	1	1	1	1	2	1	1	1	1	0	0	0	2
2	1980	2	3	1	2	2	4	7	0	1	1	0	1	0	2	0	0	0	0	1	0	5	5	2	2	5	5	3	4	3	3.5	4.33333	3.5	5	2	3	2	2	2	1	3	2	1	1	2	1	1	2	3
2	1957	4	3	5	2	3	4	7	0	2	0	0	1	0	1	0	0	1	0	0	0	5	5	5	1	5	5	2	1	1	4	4	1	5	2	2	3	1	2	2	2	2	1	1	1	1	0	1	3
2	1980	2	3	1	1	2	4	4	0	3	0	0	0	0	0	0	0	0	1	0	0	3	3	3	1	3	3	2	1	1	2.5	2.66667	1	4	2	1	3	1	2	2	1	3	1	1	2	1	1	2	3
2	1964	4	2	5	2	1	4	5	0	1	0	0	1	0	1	0	0	1	0	0	0	4	5	5	1	5	5	4	2	2	3.75	4.66667	2	5	2	2	2	1	1	2	1	2	1	1	1	0	0	0	2
2	1986	1	3	2	2	1	4	4	0	3	1	0	0	0	1	0	0	0	1	0	0	5	4	5	5	5	5	4	2	3	4.75	4.66667	2.5	3	2	1	3	1	1	1	1	3	1	1	1	1	1	2	3
2	1986	1	5	5	3	1	4	4	0	2	0	0	1	0	1	0	0	0	1	0	0	3	3	3	3	4	5	3	4	2	3	4	3	4	2	2	1	1	1	1	1	2	1	1	1	0	0	0	2
2	1972	3	3	1	2	1	4	3	0	3	0	0	0	0	0	0	0	0	1	0	0	2	2	4	1	4	5	3	3	3	2.25	4	3	4	2	1	1	1	1	2	1	1	1	1	1	0	0	0	1
2	1951	5	1	1	2	2	4	3	0	2	0	0	0	0	0	0	0	1	0	0	0	4	4	4	3	4	4	2	1	1	3.75	3.33333	1	4	2	1	1	1	1	1	1	1	1	1	1	0	0	0	2
2	1981	2	3	5	3	1	4	3	0	2	0	0	0	0	0	0	0	0	0	0	1	1	1	5	1	3	5	2	2	4	2	3.33333	3	5	1	2	1	1	1	1	1	1	1	1	1	0	0	0	1
2	1966	3	2	5	3	1	4	3	0	1	0	0	0	0	0	0	0	1	0	0	0	5	5	4	5	5	3	1	1	2	4.75	3	1.5	4	1	3	1	1	1	1	2	1	1	1	1	1	0	1	2
2	1966	3	3	5	3	1	4	4	0	3	0	0	0	0	0	0	0	0	0	1	0	3	4	3	3	4	4	5	3	3	3.25	4.33333	3	4	2	2	1	1	1	1	2	1	1	1	2	0	0	0	2
2	1985	2	3	1	2	2	4	2	0	2	0	0	1	0	1	0	0	1	0	0	0	99999999	99999999	99999999	99999999	99999999	99999999	99999999	99999999	99999999	99999999	99999999	99999999	99999999	2	1	1	1	1	2	1	1	1	1	1	0	0	0	99999999
2	1955	5	4	1	3	2	4	2	0	1	0	1	0	0	1	0	0	1	0	0	0	5	5	5	1	5	5	1	1	3	4	3.66667	2	5	2	2	1	1	1	2	2	2	1	1	1	0	0	0	2
2	1988	1	3	5	1	2	4	2	0	3	1	0	1	0	2	0	1	0	0	1	0	4	5	5	4	4	5	5	5	5	4.5	4.66667	5	5	2	2	2	2	1	1	1	1	1	1	1	0	0	0	2
2	1987	1	4	1	2	2	4	1	0	3	0	0	0	0	0	0	0	0	1	0	1	3	3	3	1	5	4	1	1	4	2.5	3.33333	2.5	2	2	4	3	2	3	1	1	1	1	1	2	99999999	0	99999999	2
2	1989	1	3	1	2	1	4	2	0	2	0	0	0	0	0	1	0	1	0	0	0	2	3	4	2	5	4	2	1	1	2.75	3.66667	1	5	2	1	2	1	1	1	1	1	1	1	1	0	0	0	2
2	1959	4	1	2	2	1	4	3	0	2	0	0	0	0	0	0	0	0	1	0	0	5	5	3	3	5	5	3	2	1	4	4.33333	1.5	5	2	1	1	1	1	1	1	1	1	1	1	0	0	0	2
2	1967	3	5	4	3	1	4	4	0	3	0	0	0	0	0	0	0	1	0	0	0	4	5	3	1	5	4	1	3	1	3.25	3.33333	2	4	2	2	1	1	1	2	2	1	1	1	1	0	0	0	2
2	1987	1	4	5	3	1	4	3	0	2	0	0	0	0	0	0	0	1	0	0	0	5	5	5	3	4	4	2	3	3	4.5	3.33333	3	5	2	2	2	1	1	1	2	1	1	1	1	0	0	0	1
2	1976	2	5	5	3	3	4	2	0	2	0	0	0	0	0	0	0	0	1	0	0	2	3	4	1	4	2	4	2	1	2.5	3.33333	1.5	5	2	2	1	1	2	1	2	1	1	1	1	0	0	0	1
2	1978	2	5	1	3	1	4	7	0	2	0	0	0	1	1	0	0	0	1	0	0	4	4	4	1	4	4	2	3	3	3.25	3.33333	3	4	2	3	2	1	1	2	3	1	1	1	1	1	1	2	3
2	1966	3	4	4	2	1	4	3	0	3	0	0	0	0	0	1	0	0	1	0	0	3	3	2	3	5	5	3	1	1	2.75	4.33333	1	5	2	2	1	1	1	1	2	1	1	1	1	0	0	0	2
2	1956	4	3	1	2	1	4	7	0	2	0	0	0	0	0	0	0	1	0	0	0	4	4	1	4	5	5	5	5	4	3.25	5	4.5	5	1	1	1	1	1	1	1	1	1	1	1	0	0	0	2
2	1986	1	4	1	2	1	4	4	0	2	0	0	0	0	0	0	1	1	0	0	0	1	1	1	1	4	4	3	5	4	1	3.66667	4.5	1	2	1	1	1	2	1	2	1	1	1	1	0	0	0	2
2	1971	3	2	1	3	1	4	3	0	2	0	0	0	0	0	0	0	1	0	0	0	5	4	4	4	4	4	2	2	3	4.25	3.33333	2.5	5	2	2	2	2	1	1	2	1	1	1	1	0	0	0	2
2	1988	1	3	1	2	2	4	6	0	4	0	0	0	0	0	0	0	0	0	0	1	5	5	5	3	5	5	5	5	3	4.5	5	4	5	2	1	2	1	1	2	1	2	1	1	1	0	0	0	1
2	1990	1	4	5	1	2	4	4	0	2	0	0	0	0	0	0	1	0	1	0	0	4	4	3	3	5	4	3	2	1	3.5	4	1.5	5	2	1	1	1	1	1	1	1	1	1	1	0	0	0	2
2	1960	4	4	2	2	1	4	7	0	4	0	0	0	0	0	0	0	0	0	1	0	1	1	1	1	1	1	1	1	1	1	1	1	1	2	3	3	2	2	1	3	1	1	1	1	2	1	3	2
2	1944	7	3	5	2	1	4	6	0	3	0	0	0	0	0	1	0	0	1	0	0	5	5	1	3	5	5	5	1	4	3.5	5	2.5	5	1	1	1	1	1	1	1	1	1	1	1	0	0	0	1
2	1969	3	3	2	1	1	4	4	0	2	1	0	1	0	2	0	1	0	0	1	0	3	4	1	1	5	4	2	1	1	2.25	3.66667	1	5	3	3	3	1	2	2	2	2	1	1	1	3	0	3	3
2	1981	2	1	4	1	2	4	3	0	5	0	0	0	0	0	0	0	0	0	0	1	3	3	3	3	5	4	3	2	3	3	4	2.5	4	1	2	1	1	1	1	1	1	1	1	1	0	0	0	99999999
2	1972	3	4	1	1	2	4	6	1	4	0	0	99999999	99999999	0	99999999	99999999	0	0	1	0	3	4	3	1	1	1	1	1	1	2.75	1	1	5	2	1	1	1	1	1	1	1	1	1	1	0	0	0	1
2	1949	5	4	2	2	1	4	2	0	2	0	0	0	0	0	1	0	0	0	1	0	4	3	3	1	5	4	3	4	4	2.75	4	4	3	1	1	1	1	1	1	1	1	1	1	1	0	0	0	99999999
2	1974	3	3	5	3	1	4	6	0	2	0	0	1	0	1	0	0	1	0	0	0	3	3	2	2	4	4	4	3	2	2.5	4	2.5	4	2	2	1	1	1	2	2	1	2	1	1	0	0	0	2
2	1950	5	3	2	3	1	4	3	0	3	0	0	0	0	0	0	0	0	0	0	1	4	99999999	99999999	4	4	99999999	99999999	99999999	99999999	99999999	99999999	99999999	99999999	99999999	2	99999999	99999999	99999999	1	2	1	1	1	1	99999999	0	99999999	2
2	1965	4	3	1	3	1	4	4	0	4	0	0	0	0	0	0	0	1	0	0	0	1	1	1	1	5	1	5	2	1	1	3.66667	1.5	1	3	1	2	1	2	2	1	1	1	1	1	1	0	1	1
[truncated: 32 more columns]
